# Supplementary material for: Prediction of overall survival in stage II and III colon cancer through machine learning of rapidly-acquired proteomics
Source: Cell Discov. 2024 Aug 13;10:85. doi: 10.1038/s41421-024-00707-7 (PMC11319451; doi:10.1038/s41421-024-00707-7)
Supplement: Supplementary file 2 — Supplementary Table 1 [file 41421_2024_707_MOESM2_ESM.csv]

Hospital	PatientID	Gender	Age	Location	Pathological_type	Tumor_Stage(T)	Lymph_Stage(N)	Metastasis(M)	All_Stage	MSI_statu	Survival_over_5years	Survival_time(Day)	Adjuvant chemotherapy
SAHZU	P1	Female	77	Right	Canalicular Adenocarcinoma	3	0	0	IIA	MSS	Yes	2852	No
SAHZU	P2	Male	59	Sigmoideum	Canalicular Adenocarcinoma	3	1a	0	IIIB	MSS	No	409	Yes
SAHZU	P5	Male	59	Sigmoideum	Canalicular Adenocarcinoma	3	0	0	IIA	MSS	Yes	2759	No
SAHZU	P6	Male	53	Right	Canalicular Adenocarcinoma	3	0	0	IIA	MSS	Yes	2728	No
SAHZU	P7	Male	55	Sigmoideum	Mucious adenocarcinoma	3	0	0	IIA	MSS	Yes	2728	Yes
SAHZU	P8	Male	73	Sigmoideum	Canalicular Adenocarcinoma	3	0	0	IIA	MSS	Yes	2728	Yes
SAHZU	P12	Female	69	Right	Canalicular Adenocarcinoma	3	0	0	IIA	MSI-H	Yes	2749	No
SAHZU	P13	Female	73	Right	Mucious adenocarcinoma	4a	0	0	IIB	MSI-H	Yes	2728	Yes
SAHZU	P14	Male	58	Right	Canalicular Adenocarcinoma	3	1b	0	IIIB	MSS	No	503	Yes
SAHZU	P15	Female	75	Right	Canalicular Adenocarcinoma	3	0	0	IIA	MSS	No	420	Yes
SAHZU	P16	Female	37	Right	Canalicular Adenocarcinoma	3	1b	0	IIIB	MSS	Yes	2697	Yes
SAHZU	P17	Male	53	Transverse	Canalicular Adenocarcinoma	3	1b	0	IIIB	MSS	No	735	Yes
SAHZU	P18	Female	74	Right	Canalicular Adenocarcinoma	3	0	0	IIA	MSI-H	Yes	1798	No
SAHZU	P19	Male	53	Right	Mucious adenocarcinoma	3	0	0	IIA	MSS	Yes	2697	Yes
SAHZU	P20	Male	70	Sigmoideum	Canalicular Adenocarcinoma	3	1c	0	IIIB	MSS	No	477	Yes
SAHZU	P21	Female	54	Right	Mixed	3	0	0	IIA	MSI-H	Yes	2666	Yes
SAHZU	P22	Male	74	Sigmoideum	Canalicular Adenocarcinoma	3	0	0	IIA	MSS	Yes	2666	Yes
SAHZU	P23	Female	58	Right	Canalicular Adenocarcinoma	3	0	0	IIA	MSS	Yes	2666	Yes
SAHZU	P24	Male	60	Right	Canalicular Adenocarcinoma	3	0	0	IIA	MSS	Yes	2635	Yes
SAHZU	P25	Female	73	Right	Canalicular Adenocarcinoma	3	0	0	IIA	MSS	No	496	Yes
SAHZU	P27	Male	74	Left	Canalicular Adenocarcinoma	3	0	0	IIA	MSS	Yes	2666	No
SAHZU	P28	Male	75	Right	Canalicular Adenocarcinoma	3	0	0	IIA	MSS	Yes	2666	No
SAHZU	P29	Male	46	Sigmoideum	Canalicular Adenocarcinoma	3	0	0	IIA	MSI-H	Yes	2666	Yes
SAHZU	P31	Male	69	Sigmoideum	Canalicular Adenocarcinoma	3	1b	0	IIIB	MSS	No	1727	Yes
SAHZU	P32	Female	47	Sigmoideum	Canalicular Adenocarcinoma	3	0	0	IIA	MSS	Yes	2635	Yes
SAHZU	P33	Female	73	Right	Canalicular Adenocarcinoma	3	0	0	IIA	MSS	No	764	No
SAHZU	P36	Male	54	Sigmoideum	Canalicular Adenocarcinoma	2	1a	0	IIIA	MSS	Yes	2635	Yes
SAHZU	P38	Male	56	Right	Canalicular Adenocarcinoma	3	1a	0	IIIB	MSS	Yes	2635	Yes
SAHZU	P39	Female	73	Right	Mucious adenocarcinoma	3	1a	0	IIIB	MSS	Yes	2635	Yes
SAHZU	P41	Male	51	Right	Mucious adenocarcinoma	3	1b	0	IIIB	MSS	Yes	2635	Yes
SAHZU	P42	Male	48	Sigmoideum	Mucious adenocarcinoma	4a	2a	0	IIIC	MSS	No	259	Yes
SAHZU	P43	Female	47	Right	Canalicular Adenocarcinoma	3	0	0	IIA	MSS	No	543	Yes
SAHZU	P44	Male	52	Sigmoideum	Canalicular Adenocarcinoma	3	0	0	IIA	MSS	Yes	2635	Yes
SAHZU	P48	Male	68	Sigmoideum	Canalicular Adenocarcinoma	3	0	0	IIA	MSS	No	374	Yes
SAHZU	P49	Female	50	Transverse	Canalicular Adenocarcinoma	3	0	0	IIA	MSI-H	Yes	2604	No
SAHZU	P51	Female	91	Right	Canalicular Adenocarcinoma	3	2a	0	IIIB	MSS	Yes	2604	Yes
SAHZU	P53	Male	60	Right	Canalicular Adenocarcinoma	3	0	0	IIA	MSS	Yes	2573	Yes
SAHZU	P54	Female	80	Right	Canalicular Adenocarcinoma	3	1b	0	IIIB	MSS	Yes	2573	Yes
SAHZU	P55	Male	72	Sigmoideum	Canalicular Adenocarcinoma	3	0	0	IIA	MSS	Yes	2542	No
SAHZU	P56	Female	60	Ascending	Canalicular Adenocarcinoma	3	2a	0	IIIB	MSS	No	1528	Yes
SAHZU	P57	Male	40	Transverse	Canalicular Adenocarcinoma	3	0	0	IIA	MSS	Yes	2542	Yes
SAHZU	P59	Female	64	Sigmoideum	Canalicular Adenocarcinoma	3	0	0	IIA	MSI-H	No	1484	No
SAHZU	P62	Male	84	Left	Canalicular Adenocarcinoma	3	1b	0	IIIB	MSS	Yes	2511	Yes
SAHZU	P63	Male	78	Right	Mixed	3	1b	0	IIIB	MSI-H	Yes	2511	Yes
SAHZU	P65	Male	67	Right	Canalicular Adenocarcinoma	3	0	0	IIA	MSI-H	No	853	No
SAHZU	P67	Male	40	Right	Mixed	4a	1a	0	IIIB	MSS	Yes	2480	Yes
SAHZU	P69	Male	46	Sigmoideum	Mixed	3	1b	0	IIIB	MSS	No	325	Yes
SAHZU	P70	Male	51	Left	Canalicular Adenocarcinoma	3	1a	0	IIIB	MSS	Yes	2480	Yes
SAHZU	P71	Male	52	Right	Canalicular Adenocarcinoma	3	0	0	IIA	MSI-H	Yes	2480	Yes
SAHZU	P74	Female	71	Right	Mucious adenocarcinoma	3	0	0	IIA	MSS	No	407	No
SAHZU	P77	Female	82	Right	Canalicular Adenocarcinoma	3	1a	0	IIIB	MSS	Yes	2449	Yes
SAHZU	P78	Female	86	Right	Canalicular Adenocarcinoma	3	0	0	IIA	MSS	No	1616	Yes
SAHZU	P81	Female	68	Left	Canalicular Adenocarcinoma	4a	0	0	IIB	MSS	Yes	2449	Yes
SAHZU	P87	Female	62	Right	Canalicular Adenocarcinoma	3	1b	0	IIIB	MSS	No	1518	Yes
SAHZU	P88	Male	68	Left	Canalicular Adenocarcinoma	4a	0	0	IIB	MSS	Yes	2418	Yes
SAHZU	P91	Male	73	Left	Canalicular Adenocarcinoma	3	0	0	IIA	MSI-H	Yes	2418	Yes
SAHZU	P92	Female	65	Sigmoideum	Canalicular Adenocarcinoma	3	0	0	IIA	MSI-H	Yes	2387	Yes
SAHZU	P98	Male	65	Sigmoideum	Mixed	3	1b	0	IIIB	MSI-H	Yes	2418	Yes
SAHZU	P99	Female	46	Right	Mixed	3	1b	0	IIIB	MSI-H	Yes	2418	Yes
SAHZU	P100	Female	62	Sigmoideum	Canalicular Adenocarcinoma	3	0	0	IIA	MSS	Yes	2418	No
SAHZU	P105	Female	61	Right	Mixed	3	2a	0	IIIB	MSS	Yes	2418	Yes
SAHZU	P106	Female	53	Sigmoideum	Canalicular Adenocarcinoma	3	0	0	IIA	MSS	No	1589	Yes
SAHZU	P107	Male	64	Right	Canalicular Adenocarcinoma	3	0	0	IIA	MSS	Yes	2387	No
SAHZU	P109	Female	88	Right	Canalicular Adenocarcinoma	4a	0	0	IIB	MSS	Yes	2418	Yes
SAHZU	P114	Male	45	Right	Canalicular Adenocarcinoma	4a	2a	0	IIIC	MSS	Yes	2356	Yes
SAHZU	P115	Male	59	Right	Canalicular Adenocarcinoma	3	1a	0	IIIB	MSS	No	1459	Yes
SAHZU	P116	Male	49	Right	Canalicular Adenocarcinoma	3	0	0	IIA	MSS	Yes	2356	No
SAHZU	P119	Female	74	Right	Canalicular Adenocarcinoma	3	2a	0	IIIB	MSS	No	930	Yes
SAHZU	P120	Female	49	Right	Canalicular Adenocarcinoma	3	2a	0	IIIB	MSS	No	638	Yes
SAHZU	P121	Male	58	Left	Canalicular Adenocarcinoma	4a	0	0	IIB	MSS	Yes	2356	No
SAHZU	P122	Male	73	Right	Canalicular Adenocarcinoma	3	1a	0	IIIB	MSS	Yes	2356	Yes
SAHZU	P124	Female	56	Transverse	Canalicular Adenocarcinoma	3	1a	0	IIIB	MSS	Yes	2356	Yes
SAHZU	P126	Male	70	Right	Mucious adenocarcinoma	3	2a	0	IIIB	MSS	Yes	2325	Yes
SAHZU	P128	Female	46	Left	Mixed	3	0	0	IIA	MSS	Yes	2325	Yes
SAHZU	P129	Male	48	Right	Canalicular Adenocarcinoma	3	0	0	IIA	MSS	Yes	434	No
SAHZU	P131	Female	43	Sigmoideum	Canalicular Adenocarcinoma	3	2b	0	IIIC	MSS	Yes	2325	Yes
SAHZU	P132	Female	61	Right	Canalicular Adenocarcinoma	3	1b	0	IIIB	MSS	Yes	2325	Yes
SAHZU	P134	Male	67	Right	Mucious adenocarcinoma	3	1a	0	IIIB	MSI-H	Yes	2325	Yes
SAHZU	P135	Male	60	Transverse	Canalicular Adenocarcinoma	3	1a	0	IIIB	MSS	Yes	2325	Yes
SAHZU	P137	Male	64	Right	Mucious adenocarcinoma	3	0	0	IIA	MSS	Yes	2325	Yes
SAHZU	P140	Male	67	Sigmoideum	Canalicular Adenocarcinoma	3	1b	0	IIIB	MSS	Yes	2294	Yes
SAHZU	P141	Female	74	Sigmoideum	Canalicular Adenocarcinoma	4b	1a	0	IIIC	MSS	No	1546	Yes
SAHZU	P142	Male	50	Left	Canalicular Adenocarcinoma	3	0	0	IIA	MSI-H	Yes	2294	Yes
SAHZU	P143	Male	60	Sigmoideum	Canalicular Adenocarcinoma	3	1a	0	IIIB	MSS	No	561	Yes
SAHZU	P144	Female	68	Right	Mixed	3	2a	0	IIIB	MSI-H	Yes	2294	Yes
SAHZU	P146	Female	82	Ascending	Canalicular Adenocarcinoma	2	2a	0	IIIB	MSS	No	828	Yes
SAHZU	P148	Male	67	Right	Canalicular Adenocarcinoma	3	0	0	IIA	MSS	Yes	2263	No
SAHZU	P149	Female	59	Right	Canalicular Adenocarcinoma	3	1b	0	IIIB	MSI-H	No	1013	Yes
SAHZU	P153	Male	65	Sigmoideum	Canalicular Adenocarcinoma	3	2a	0	IIIB	MSS	Yes	2263	Yes
SAHZU	P155	Female	55	Transverse	Mucious adenocarcinoma	3	0	0	IIA	MSS	No	1692	Yes
SAHZU	P158	Female	73	Left	Canalicular Adenocarcinoma	3	1a	0	IIIB	MSS	No	345	Yes
SAHZU	P159	Female	60	Transverse	Mucious adenocarcinoma	3	0	0	IIA	MSS	Yes	2263	Yes
SAHZU	P160	Male	64	Right	Canalicular Adenocarcinoma	3	0	0	IIA	MSS	Yes	2263	Yes
SAHZU	P161	Male	48	Left	Canalicular Adenocarcinoma	3	1b	0	IIIB	MSS	Yes	2263	Yes
SAHZU	P162	Male	54	Right	Canalicular Adenocarcinoma	3	0	0	IIA	MSI-H	Yes	2232	Yes
SAHZU	P163	Male	81	Left	Canalicular Adenocarcinoma	3	1c	0	IIIB	MSS	No	1145	Yes
SAHZU	P166	Female	67	Sigmoideum	Canalicular Adenocarcinoma	3	0	0	IIA	MSS	Yes	2232	Yes
SAHZU	P167	Male	59	Left	Mixed	3	0	0	IIA	MSS	Yes	2232	Yes
SAHZU	P168	Female	81	Left	Mixed	3	2a	0	IIIB	MSI-H	Yes	2232	Yes
SAHZU	P170	Female	67	Right	Canalicular Adenocarcinoma	3	0	0	IIA	MSS	Yes	2201	Yes
SAHZU	P172	Female	70	Right	Mixed	3	1b	0	IIIB	MSS	Yes	2201	Yes
SAHZU	P173	Male	71	Left	Mucious adenocarcinoma	3	2a	0	IIIB	MSI-H	Yes	2201	Yes
SAHZU	P174	Female	75	Left	Canalicular Adenocarcinoma	3	0	0	IIA	MSS	Yes	2201	Yes
SAHZU	P175	Male	58	Left	Canalicular Adenocarcinoma	3	0	0	IIA	MSS	Yes	2201	Yes
SAHZU	P176	Female	76	Right	Canalicular Adenocarcinoma	3	0	0	IIA	MSS	Yes	2201	No
SAHZU	P177	Male	73	Right	Canalicular Adenocarcinoma	4a	0	0	IIB	MSS	Yes	2201	No
SAHZU	P178	Male	54	Sigmoideum	Canalicular Adenocarcinoma	3	0	0	IIA	MSS	Yes	2201	No
SAHZU	P179	Male	48	Transverse	Canalicular Adenocarcinoma	3	1b	0	IIIB	MSS	Yes	2201	Yes
SAHZU	P181	Female	75	Ascending	Canalicular Adenocarcinoma	3	1a	0	IIIB	MSS	Yes	2201	Yes
SAHZU	P184	Male	73	Sigmoideum	Mucious adenocarcinoma	4a	2b	0	IIIC	MSS	No	207	Yes
SAHZU	P185	Male	74	Sigmoideum	Canalicular Adenocarcinoma	4a	0	0	IIB	MSS	Yes	2170	Yes
SAHZU	P186	Female	57	Right	Canalicular Adenocarcinoma	3	1b	0	IIIB	MSS	Yes	2170	Yes
SAHZU	P189	Male	49	Right	Canalicular Adenocarcinoma	4a	0	0	IIB	MSS	Yes	2170	Yes
SAHZU	P191	Male	88	Left	Canalicular Adenocarcinoma	3	0	0	IIA	MSS	Yes	2170	Yes
SAHZU	P192	Female	43	Sigmoideum	Canalicular Adenocarcinoma	4a	1c	0	IIIB	MSS	Yes	2170	Yes
SAHZU	P193	Female	79	Sigmoideum	Canalicular Adenocarcinoma	4b	2a	0	IIIC	MSS	No	399	Yes
SAHZU	P194	Female	73	Right	Mucious adenocarcinoma	4b	1a	0	IIIC	MSS	No	275	Yes
SAHZU	P195	Male	72	Transverse	Canalicular Adenocarcinoma	3	0	0	IIA	MSS	Yes	2842	No
SAHZU	P196	Male	77	Right	Canalicular Adenocarcinoma	3	0	0	IIA	MSS	Yes	2838	No
SAHZU	P197	Male	80	Sigmoideum	Canalicular Adenocarcinoma	3	0	0	IIA	MSS	Yes	2838	Yes
SAHZU	P199	Female	84	Right	Mixed	3	0	0	IIA	MSS	Yes	2832	No
SAHZU	P204	Male	54	Transverse	Canalicular Adenocarcinoma	3	0	0	IIA	MSI-H	Yes	2139	Yes
SAHZU	P205	Male	76	Right	Canalicular Adenocarcinoma	3	0	0	IIA	MSS	Yes	2139	No
SAHZU	P206	Female	72	Sigmoideum	Canalicular Adenocarcinoma	3	0	0	IIA	MSS	Yes	2139	Yes
SAHZU	P207	Male	44	Right	Mixed	3	0	0	IIA	MSI-H	Yes	2139	Yes
SAHZU	P208	Male	47	Right	Canalicular Adenocarcinoma	4a	0	0	IIB	MSI-H	Yes	2139	Yes
SAHZU	P210	Female	60	Sigmoideum	Canalicular Adenocarcinoma	3	0	0	IIA	MSS	Yes	2096	No
SAHZU	P211	Female	59	Sigmoideum	Canalicular Adenocarcinoma	3	2a	0	IIIB	MSS	Yes	2609	Yes
SAHZU	P212	Female	61	Sigmoideum	Canalicular Adenocarcinoma	3	1b	0	IIIB	MSS	Yes	2814	Yes
SAHZU	P214	Male	71	Right	Canalicular Adenocarcinoma	3	1b	0	IIIB	MSS	No	1789	Yes
SAHZU	P215	Male	60	Left	Mucious adenocarcinoma	3	0	0	IIA	MSS	Yes	2809	No
SAHZU	P216	Female	79	Sigmoideum	Canalicular Adenocarcinoma	3	0	0	IIA	MSS	No	791	Yes
SAHZU	P218	Male	53	Sigmoideum	Canalicular Adenocarcinoma	3	0	0	IIA	MSS	Yes	2797	Yes
SAHZU	P221	Male	30	Left	Mucious adenocarcinoma	4a	0	0	IIB	MSI-H	Yes	2795	No
SAHZU	P223	Male	75	Right	Canalicular Adenocarcinoma	3	0	0	IIA	MSI-H	Yes	2790	No
SAHZU	P224	Male	76	Right	Canalicular Adenocarcinoma	3	0	0	IIA	MSS	Yes	2783	Yes
SAHZU	P226	Female	53	Right	Canalicular Adenocarcinoma	3	1a	0	IIIB	MSS	Yes	2769	Yes
SAHZU	P227	Female	53	Left	Canalicular Adenocarcinoma	2	1a	0	IIIA	MSS	Yes	2057	Yes
SAHZU	P229	Male	46	Sigmoideum	Mixed	4a	2b	0	IIIC	MSS	No	411	Yes
SAHZU	P238	Male	40	Sigmoideum	Mucious adenocarcinoma	3	2b	0	IIIC	MSS	No	808	Yes
SAHZU	P239	Male	82	Ascending	Canalicular Adenocarcinoma	3	0	0	IIA	MSI-H	No	1135	No
SAHZU	P243	Male	48	Right	Canalicular Adenocarcinoma	3	0	0	IIA	MSS	No	280	Yes
SAHZU	P245	Male	62	Sigmoideum	Canalicular Adenocarcinoma	3	0	0	IIA	MSS	No	249	No
SAHZU	P248	Female	65	Right	Canalicular Adenocarcinoma	3	1a	0	IIIB	MSS	No	793	Yes
SAHZU	P250	Male	66	Transverse	Canalicular Adenocarcinoma	4a	2b	0	IIIC	MSS	No	351	Yes
SAHZU	P254	Male	79	Right	Canalicular Adenocarcinoma	3	1c	0	IIIB	MSS	No	416	Yes
SAHZU	P258	Male	79	Sigmoideum	Canalicular Adenocarcinoma	3	0	0	IIA	MSS	No	61	Yes
SAHZU	P274	Male	59	Right	Canalicular Adenocarcinoma	3	1b	0	IIIB	MSS	No	49	Yes
SAHZU	P276	Male	19	Right	Mucious adenocarcinoma	3	1a	0	IIIB	MSS	No	777	Yes
SAHZU	P278	Female	55	Sigmoideum	Mucious adenocarcinoma	3	1c	0	IIIB	MSS	No	1436	Yes
SAHZU	P281	Female	77	Right	Canalicular Adenocarcinoma	3	1a	0	IIIB	MSS	No	1305	Yes
SAHZU	P282	Female	55	Right	Canalicular Adenocarcinoma	3	0	0	IIA	MSS	No	764	No
SAHZU	P285	Male	61	Left	Canalicular Adenocarcinoma	3	1b	0	IIIB	MSS	No	1287	Yes
SAHZU	P289	Male	59	Right	Mucious adenocarcinoma	3	0	0	IIA	MSS	Yes	2619	No
SAHZU	P290	Male	42	Ascending	Mucious adenocarcinoma	3	0	0	IIA	MSS	Yes	1147	Yes
SAHZU	P291	Male	70	Ascending	Mucious adenocarcinoma	4a	0	0	IIB	MSS	Yes	1891	Yes
SAHZU	P292	Male	55	Transverse	Mucious adenocarcinoma	3	1c	0	IIIB	MSS	Yes	2573	Yes
SAHZU	P293	Male	64	Right	Mucious adenocarcinoma	3	0	0	IIA	MSS	Yes	2516	No
SAHZU	P294	Male	79	Right	Mucious adenocarcinoma	3	1a	0	IIIB	MSI-H	Yes	2395	Yes
SAHZU	P296	Male	57	Right	Canalicular Adenocarcinoma	3	0	0	IIA	MSI-H	Yes	2675	Yes
SAHZU	P299	Female	65	Ascending	Mucious adenocarcinoma	3	0	0	IIA	MSS	Yes	2652	No
SAHZU	P300	Male	70	Transverse	Mucious adenocarcinoma	3	1b	0	IIIB	MSS	Yes	2641	Yes
SAHZU	P301	Male	55	Sigmoideum	Mucious adenocarcinoma	3	1a	0	IIIB	MSS	Yes	2639	Yes
SAHZU	P302	Female	55	Ascending	Mixed	3	2b	0	IIIC	MSS	Yes	2625	Yes
SAHZU	P303	Female	57	Sigmoideum	Mucious adenocarcinoma	3	1c	0	IIIB	MSS	Yes	2604	Yes
SAHZU	P304	Male	81	Right	Mucious adenocarcinoma	3	0	0	IIA	MSS	Yes	2570	No
SAHZU	P305	Female	45	Transverse	Mucious adenocarcinoma	3	0	0	IIA	MSS	Yes	2559	No
SAHZU	P306	Male	72	Right	Mucious adenocarcinoma	3	0	0	IIA	MSS	Yes	2209	No
SAHZU	P308	Female	46	Right	Mucious adenocarcinoma	3	2a	0	IIIB	MSS	Yes	2495	Yes
SAHZU	P309	Male	41	Right	Mucious adenocarcinoma	3	0	0	IIA	MSI-H	Yes	2491	Yes
SAHZU	P310	Female	60	Right	Mucious adenocarcinoma	3	1b	0	IIIB	MSS	Yes	2489	Yes
SAHZU	P311	Male	52	Right	Mucious adenocarcinoma	3	0	0	IIA	MSI-H	Yes	2131	No
SAHZU	P312	Female	60	Right	Mucious adenocarcinoma	3	0	0	IIA	MSS	Yes	2232	Yes
SAHZU	P313	Female	46	Left	Mucious adenocarcinoma	3	0	0	IIA	MSS	Yes	2416	Yes
SAHZU	P314	Male	61	Sigmoideum	Mucious adenocarcinoma	3	1b	0	IIIB	MSS	Yes	2371	Yes
SAHZU	P315	Female	52	Transverse	Mucious adenocarcinoma	2	2b	0	IIIB	MSI-H	Yes	2640	Yes
SAHZU	P317	Male	58	Ascending	Canalicular Adenocarcinoma	3	0	0	IIA	MSS	Yes	1581	Yes
SAHZU	P318	Female	59	Right	Canalicular Adenocarcinoma	3	0	0	IIA	MSI-H	Yes	1581	Yes
SAHZU	P319	Male	69	Right	Canalicular Adenocarcinoma	3	0	0	IIA	MSS	Yes	2662	No
SAHZU	P320	Female	35	Sigmoideum	Canalicular Adenocarcinoma	3	0	0	IIA	MSS	Yes	2662	No
SAHZU	P321	Male	57	Ascending	Canalicular Adenocarcinoma	3	0	0	IIA	MSS	Yes	2674	No
SAHZU	P322	Male	62	Left	Canalicular Adenocarcinoma	3	1a	0	IIIB	MSS	Yes	2668	Yes
SAHZU	P323	Male	60	Left	Canalicular Adenocarcinoma	3	0	0	IIA	MSS	Yes	2660	Yes
SAHZU	P324	Female	73	Transverse	Canalicular Adenocarcinoma	3	0	0	IIA	MSS	Yes	2660	No
SAHZU	P325	Male	62	Sigmoideum	Canalicular Adenocarcinoma	3	2a	0	IIIB	MSS	Yes	2443	Yes
SAHZU	P326	Female	48	Left	Canalicular Adenocarcinoma	3	1a	0	IIIB	MSS	Yes	2647	Yes
SAHZU	P327	Male	46	Ascending	Canalicular Adenocarcinoma	3	0	0	IIA	MSI-H	Yes	2642	Yes
SAHZU	P328	Male	78	Ascending	Canalicular Adenocarcinoma	3	0	0	IIA	MSS	Yes	1519	Yes
SAHZU	P330	Male	53	Sigmoideum	Canalicular Adenocarcinoma	4a	0	0	IIB	MSS	Yes	2612	Yes
SAHZU	P331	Male	55	Right	Canalicular Adenocarcinoma	4a	1a	0	IIIB	MSS	Yes	2611	Yes
SAHZU	P333	Male	65	Right	Canalicular Adenocarcinoma	3	1b	0	IIIB	MSS	Yes	2599	Yes
SAHZU	P334	Female	77	Right	Canalicular Adenocarcinoma	3	2b	0	IIIC	MSS	Yes	2577	Yes
SAHZU	P335	Female	82	Right	Canalicular Adenocarcinoma	3	0	0	IIA	MSI-H	Yes	2569	Yes
SAHZU	P336	Male	56	Ascending	Canalicular Adenocarcinoma	3	0	0	IIA	MSS	Yes	2569	No
SAHZU	P337	Male	58	Left	Canalicular Adenocarcinoma	3	2a	0	IIIB	MSS	Yes	2224	Yes
SAHZU	P338	Male	74	Sigmoideum	Canalicular Adenocarcinoma	3	2b	0	IIIC	MSS	Yes	2561	Yes
SAHZU	P339	Male	53	Sigmoideum	Canalicular Adenocarcinoma	3	1a	0	IIIB	MSS	Yes	2556	Yes
SAHZU	P340	Female	69	Sigmoideum	Canalicular Adenocarcinoma	3	1a	0	IIIB	MSS	Yes	2004	Yes
SAHZU	P341	Female	61	Right	Canalicular Adenocarcinoma	3	1a	0	IIIB	MSS	Yes	2652	Yes
SAHZU	P342	Male	63	Right	Canalicular Adenocarcinoma	3	1b	0	IIIB	MSS	Yes	2552	Yes
SAHZU	P343	Male	75	Left	Canalicular Adenocarcinoma	3	0	0	IIA	MSI-H	Yes	2548	No
SAHZU	P344	Male	47	Transverse	Canalicular Adenocarcinoma	3	0	0	IIA	MSI-H	Yes	2541	Yes
SAHZU	P345	Male	59	Ascending	Canalicular Adenocarcinoma	3	0	0	IIA	MSS	Yes	2541	No
SAHZU	P346	Male	73	Transverse	Canalicular Adenocarcinoma	3	1a	0	IIIB	MSS	Yes	2537	Yes
SAHZU	P347	Male	61	Transverse	Canalicular Adenocarcinoma	4a	2b	0	IIIC	MSS	Yes	2533	Yes
SAHZU	P348	Male	69	Sigmoideum	Canalicular Adenocarcinoma	3	0	0	IIA	MSS	Yes	2519	Yes
SAHZU	P349	Female	82	Ascending	Canalicular Adenocarcinoma	3	0	0	IIA	MSS	Yes	2516	Yes
SAHZU	P350	Male	80	Ascending	Canalicular Adenocarcinoma	3	1a	0	IIIB	MSS	Yes	2494	Yes
SAHZU	P351	Male	66	Right	Canalicular Adenocarcinoma	3	1c	0	IIIB	MSI-H	Yes	1054	Yes
SAHZU	P352	Male	60	Right	Canalicular Adenocarcinoma	3	0	0	IIA	MSS	Yes	2151	Yes
SAHZU	P354	Female	80	Sigmoideum	Canalicular Adenocarcinoma	3	0	0	IIA	MSS	Yes	2490	No
SAHZU	P358	Female	49	Ascending	Canalicular Adenocarcinoma	3	2a	0	IIIB	MSS	Yes	2476	Yes
SAHZU	P359	Male	71	Right	Canalicular Adenocarcinoma	3	2b	0	IIIC	MSS	Yes	2470	Yes
SAHZU	P360	Male	59	Sigmoideum	Canalicular Adenocarcinoma	3	0	0	IIA	MSS	Yes	2468	Yes
SAHZU	P361	Female	79	Right	Canalicular Adenocarcinoma	3	0	0	IIA	MSS	Yes	2467	No
SAHZU	P362	Male	70	Sigmoideum	Canalicular Adenocarcinoma	3	1a	0	IIIB	MSS	Yes	2463	Yes
SAHZU	P363	Male	41	Right	Canalicular Adenocarcinoma	3	2a	0	IIIB	MSI-H	Yes	2463	Yes
SAHZU	P364	Female	56	Right	Canalicular Adenocarcinoma	3	0	0	IIA	MSS	Yes	1023	No
SAHZU	P367	Female	57	Right	Canalicular Adenocarcinoma	3	0	0	IIA	MSS	Yes	2454	Yes
SAHZU	P368	Female	71	Right	Canalicular Adenocarcinoma	3	0	0	IIA	MSI-H	Yes	2450	Yes
SAHZU	P369	Female	63	Ascending	Canalicular Adenocarcinoma	3	0	0	IIA	MSS	Yes	2447	Yes
SAHZU	P370	Female	46	Right	Canalicular Adenocarcinoma	3	0	0	IIA	MSS	Yes	2444	Yes
SAHZU	P373	Male	38	Right	Canalicular Adenocarcinoma	3	2a	0	IIIB	MSS	Yes	2430	Yes
SAHZU	P374	Male	77	Sigmoideum	Canalicular Adenocarcinoma	3	0	0	IIA	MSS	Yes	1736	Yes
SAHZU	P375	Male	69	Right	Canalicular Adenocarcinoma	3	1a	0	IIIB	MSS	Yes	1736	Yes
SAHZU	P376	Female	63	Right	Canalicular Adenocarcinoma	3	0	0	IIA	MSS	Yes	2419	Yes
SAHZU	P377	Male	49	Ascending	Canalicular Adenocarcinoma	3	0	0	IIA	MSS	Yes	974	Yes
SAHZU	P379	Female	55	Right	Canalicular Adenocarcinoma	4b	0	0	IIC	MSS	Yes	2393	No
SAHZU	P380	Female	64	Transverse	Canalicular Adenocarcinoma	3	0	0	IIA	MSI-H	Yes	1705	Yes
SAHZU	P382	Male	57	Sigmoideum	Canalicular Adenocarcinoma	3	0	0	IIA	MSS	Yes	2374	Yes
XJH	X2	Female	31	Right	Mixed	3	2b	0	IIIC	MSS	Yes	2362	Yes
XJH	X3	Female	63	Left	Canalicular Adenocarcinoma	3	0	0	IIA	MSS	Yes	2364	No
XJH	X4	Male	49	Left	Canalicular Adenocarcinoma	3	2b	0	IIIC	MSS	Yes	2355	Yes
XJH	X5	Male	47	Right	Canalicular Adenocarcinoma	3	0	0	IIA	MSS	Yes	2351	No
XJH	X6	Female	60	Right	Canalicular Adenocarcinoma	3	0	0	IIA	MSS	No	1392	No
XJH	X7	Female	62	Right	Canalicular Adenocarcinoma	3	0	0	IIA	MSS	Yes	2345	No
XJH	X8	Female	57	Sigmoideum	Canalicular Adenocarcinoma	3	0	0	IIA	MSS	Yes	2343	No
XJH	X12	Male	41	Right	Canalicular Adenocarcinoma	3	1a	0	IIIB	MSS	Yes	2316	Yes
XJH	X13	Female	55	Sigmoideum	Canalicular Adenocarcinoma	3	0	0	IIA	MSS	Yes	2315	No
XJH	X15	Male	46	Right	Canalicular Adenocarcinoma	3	0	0	IIA	MSS	Yes	2306	No
XJH	X16	Male	42	Transverse	Canalicular Adenocarcinoma	3	0	0	IIA	MSS	Yes	2301	No
XJH	X17	Male	64	Sigmoideum	Canalicular Adenocarcinoma	3	1b	0	IIIB	MSS	Yes	2294	Yes
XJH	X18	Male	55	Sigmoideum	Canalicular Adenocarcinoma	3	0	0	IIA	MSS	No	1145	No
XJH	X19	Male	54	Sigmoideum	Canalicular Adenocarcinoma	3	0	0	IIA	MSI-H	Yes	2295	No
XJH	X24	Female	64	Sigmoideum	Canalicular Adenocarcinoma	3	2a	0	IIIB	MSS	No	1040	Yes
XJH	X25	Female	40	Right	Canalicular Adenocarcinoma	3	0	0	IIA	MSI-H	Yes	2283	No
XJH	X26	Female	60	Right	Canalicular Adenocarcinoma	3	0	0	IIA	MSI-H	Yes	2281	No
XJH	X27	Male	37	Right	Canalicular Adenocarcinoma	3	0	0	IIA	MSI-H	Yes	2280	No
XJH	X28	Male	53	Sigmoideum	Canalicular Adenocarcinoma	4a	1c	0	IIIB	MSS	Yes	2273	Yes
XJH	X29	Male	69	Right	Canalicular Adenocarcinoma	3	2a	0	IIIB	MSS	No	987	Yes
XJH	X30	Male	69	Sigmoideum	Canalicular Adenocarcinoma	3	2a	0	IIIB	MSS	Yes	2253	Yes
XJH	X31	Female	23	Sigmoideum	Canalicular Adenocarcinoma	4b	1b	0	IIIC	MSS	No	493	Yes
XJH	X32	Female	65	Right	Canalicular Adenocarcinoma	4a	1a	0	IIIB	MSI-H	Yes	2244	Yes
XJH	X33	Male	63	Right	Canalicular Adenocarcinoma	3	2a	0	IIIB	MSS	No	1070	Yes
XJH	X34	Male	38	Left	Canalicular Adenocarcinoma	3	0	0	IIA	MSI-H	Yes	2241	No
XJH	X35	Female	74	Sigmoideum	Canalicular Adenocarcinoma	3	0	0	IIA	MSI-H	Yes	2239	No
XJH	X36	Female	24	Left	Canalicular Adenocarcinoma	3	1a	0	IIIB	MSI-H	Yes	2238	Yes
XJH	X37	Female	38	Sigmoideum	Canalicular Adenocarcinoma	3	0	0	IIA	MSI-H	Yes	2230	No
XJH	X38	Male	57	Sigmoideum	Canalicular Adenocarcinoma	3	0	0	IIA	MSS	Yes	2230	No
XJH	X39	Male	59	Right	Canalicular Adenocarcinoma	3	0	0	IIA	MSI-H	Yes	2224	No
XJH	X40	Male	59	Sigmoideum	Canalicular Adenocarcinoma	3	1a	0	IIIB	MSS	Yes	2216	Yes
XJH	X41	Male	29	Right	Canalicular Adenocarcinoma	4b	1a	0	IIIC	MSI-H	No	370	Yes
XJH	X42	Male	54	Right	Canalicular Adenocarcinoma	3	1b	0	IIIB	MSS	Yes	2211	Yes
XJH	X44	Male	85	Right	Canalicular Adenocarcinoma	3	1c	0	IIIB	MSS	No	463	Yes
XJH	X45	Male	56	Right	Canalicular Adenocarcinoma	3	0	0	IIA	MSI-H	Yes	2190	No
XJH	X46	Female	72	Right	Canalicular Adenocarcinoma	3	0	0	IIA	MSI-H	Yes	2162	No
XJH	X47	Female	55	Right	Canalicular Adenocarcinoma	4a	0	0	IIB	MSI-H	Yes	2155	No
XJH	X48	Male	73	Sigmoideum	Canalicular Adenocarcinoma	3	0	0	IIA	MSS	Yes	2155	No
XJH	X49	Male	68	Sigmoideum	Canalicular Adenocarcinoma	4a	0	0	IIB	MSS	Yes	2145	No
XJH	X50	Male	59	Sigmoideum	Canalicular Adenocarcinoma	3	0	0	IIA	MSS	Yes	2135	No
XJH	X51	Male	57	Right	Canalicular Adenocarcinoma	3	0	0	IIA	MSS	Yes	2134	No
XJH	X52	Female	47	Right	Canalicular Adenocarcinoma	4b	1a	0	IIIC	MSI-H	Yes	2133	Yes
XJH	X53	Female	65	Sigmoideum	Mucious adenocarcinoma	3	1b	0	IIIB	MSS	Yes	2127	Yes
XJH	X55	Male	55	Left	Mucious adenocarcinoma	3	0	0	IIA	MSS	Yes	2121	No
XJH	X56	Male	61	Sigmoideum	Canalicular Adenocarcinoma	4a	0	0	IIB	MSS	Yes	2112	No
XJH	X57	Female	71	Sigmoideum	Canalicular Adenocarcinoma	4a	1b	0	IIIB	MSS	Yes	2098	Yes
XJH	X58	Male	43	Left	Canalicular Adenocarcinoma	4a	1a	0	IIIB	MSS	Yes	2093	Yes
XJH	X59	Male	68	Right	Canalicular Adenocarcinoma	3	0	0	IIA	MSS	Yes	2084	No
XJH	X60	Male	63	Sigmoideum	Canalicular Adenocarcinoma	3	0	0	IIA	MSS	Yes	2084	No
XJH	X61	Male	36	Right	Canalicular Adenocarcinoma	3	0	0	IIA	MSI-H	Yes	2073	No
XJH	X62	Male	38	Right	Canalicular Adenocarcinoma	3	0	0	IIA	MSS	Yes	2063	No
XJH	X64	Male	67	Right	Canalicular Adenocarcinoma	3	0	0	IIA	MSS	Yes	2058	No
XJH	X65	Female	64	Sigmoideum	Canalicular Adenocarcinoma	4a	0	0	IIB	MSS	No	844	No
XJH	X66	Female	42	Sigmoideum	Canalicular Adenocarcinoma	4a	0	0	IIB	MSS	Yes	2049	No
XJH	X67	Male	51	Sigmoideum	Canalicular Adenocarcinoma	3	0	0	IIA	MSS	Yes	2044	No
XJH	X69	Male	56	Right	Canalicular Adenocarcinoma	4a	2a	0	IIIC	MSS	No	855	Yes
XJH	X71	Male	43	Sigmoideum	Canalicular Adenocarcinoma	3	1c	0	IIIB	MSS	Yes	2028	Yes
XJH	X72	Male	79	Sigmoideum	Canalicular Adenocarcinoma	4a	1c	0	IIIB	MSS	No	1032	Yes
