# Supplementary material for: Prediction of overall survival in stage II and III colon cancer through machine learning of rapidly-acquired proteomics
Source: Cell Discov. 2024 Aug 13;10:85. doi: 10.1038/s41421-024-00707-7 (PMC11319451; doi:10.1038/s41421-024-00707-7)
Supplement: Supplementary file 3 — Supplementary Table 3 [file 41421_2024_707_MOESM3_ESM.csv]

	P1	P2	P5	P6	P7	P8	P12	P13	P14	P15	P16	P17	P18	P19	P20	P21	P22	P23	P24	P25	P27	P28	P29	P31	P32	P33	P36	P38	P39	P41	P42	P43	P44	P48	P49	P51	P53	P54	P55	P56	P57	P59	P62	P63	P65	P67	P69	P70	P71
1/sp/A0A075B6H9/LV469_HUMAN	NA	NA	NA	NA	NA	NA	NA	NA	NA	NA	NA	NA	NA	NA	NA	NA	NA	NA	NA	NA	NA	NA	589854.6628	NA	NA	NA	NA	NA	NA	NA	NA	NA	NA	NA	NA	NA	NA	NA	NA	NA	NA	NA	NA	NA	NA	NA	NA	NA	NA
1/sp/A0A075B6I0/LV861_HUMAN	NA	165905.2483	NA	NA	470871.5343	NA	NA	NA	NA	NA	498907.129	NA	110217.9749	NA	NA	84820.48232	NA	NA	363098.1364	NA	127487.8293	NA	NA	NA	42347.81755	84338.83119	NA	NA	169391.2702	182240.0414	45387.26705	58656.36305	NA	NA	316095.2872	NA	NA	NA	NA	22073.07492	NA	103552.2948	NA	NA	NA	NA	NA	NA	214408.1172
1/sp/A0A075B6J9/LV218_HUMAN	400099.6941	164759.257	NA	593957.4265	233458.3116	NA	NA	NA	148489.3566	425854.1844	340430.9492	NA	NA	NA	NA	1688223.007	NA	NA	NA	NA	NA	NA	405684.8777	NA	375902.7645	92041.69938	NA	NA	84695.63511	NA	NA	NA	77397.53506	NA	305327.9213	NA	NA	NA	NA	94629.34376	NA	NA	NA	NA	NA	NA	182811.8418	NA	331810.4966
1/sp/A0A075B6K2/LV312_HUMAN	NA	663620.9931	405684.8777	NA	NA	NA	271388.4882	NA	NA	506428.826	NA	NA	NA	NA	NA	NA	NA	NA	NA	NA	NA	NA	123145.1258	NA	NA	360590.0344	NA	NA	149522.1818	NA	NA	NA	NA	288857.8147	NA	NA	NA	NA	NA	NA	NA	NA	370727.6001	NA	NA	NA	NA	NA	NA
1/sp/A0A075B6K4/LV310_HUMAN	NA	NA	NA	NA	641015.6259	241221.6715	NA	NA	NA	350729.6809	237476.0019	NA	NA	NA	NA	NA	NA	NA	NA	NA	NA	NA	NA	NA	NA	NA	NA	NA	NA	NA	NA	NA	NA	NA	NA	NA	NA	NA	NA	NA	NA	NA	NA	NA	NA	NA	NA	NA	NA
1/sp/A0A075B6K5/LV39_HUMAN	370501.2676	1086461.82	NA	NA	NA	NA	NA	NA	NA	NA	NA	NA	103552.2948	NA	417090.232	350729.6809	NA	NA	327242.3634	148489.3566	NA	NA	NA	NA	NA	59888.85792	NA	NA	NA	156955.9288	NA	NA	NA	NA	NA	NA	NA	NA	NA	NA	NA	NA	NA	NA	NA	NA	NA	NA	NA
1/sp/A0A075B6Q5/HV364_HUMAN	NA	NA	NA	NA	2442623.37	NA	NA	998913.3414	NA	NA	NA	NA	NA	NA	NA	NA	NA	NA	NA	1916443.454	NA	NA	NA	NA	539027.7419	NA	NA	NA	NA	NA	NA	NA	NA	NA	NA	NA	NA	NA	NA	NA	659037.0281	NA	NA	NA	NA	NA	1318074.056	NA	1238360.561
1/sp/A0A075B6S4/KVD17_HUMAN	NA	NA	NA	NA	NA	NA	NA	NA	NA	NA	NA	NA	NA	NA	122294.5003	NA	NA	NA	NA	NA	NA	NA	NA	233004.7758	NA	NA	NA	NA	NA	NA	NA	NA	NA	NA	NA	NA	NA	NA	NA	NA	NA	NA	NA	NA	NA	NA	NA	NA	NA
1/sp/A0A075B6S5/KV127_HUMAN	NA	116502.3879	NA	NA	NA	NA	NA	NA	NA	NA	NA	NA	86475.27044	NA	241481.5269	NA	NA	NA	NA	NA	NA	NA	NA	NA	NA	NA	NA	NA	NA	NA	NA	307451.6449	NA	NA	122294.5003	NA	NA	NA	NA	NA	NA	NA	NA	912756.9593	NA	NA	NA	NA	NA
1/sp/A0A087WSX0/LV545_HUMAN	NA	NA	NA	NA	215899.4436	NA	NA	NA	NA	NA	NA	NA	NA	NA	NA	NA	NA	NA	NA	NA	NA	NA	NA	NA	NA	NA	NA	NA	NA	NA	NA	124001.6679	NA	NA	NA	NA	NA	NA	NA	NA	NA	NA	NA	NA	NA	NA	NA	NA	NA
1/sp/A0A087WSY4/HV432_HUMAN	NA	NA	NA	NA	NA	NA	NA	NA	NA	NA	NA	NA	NA	NA	NA	NA	NA	NA	NA	NA	NA	NA	NA	NA	NA	453266.4959	NA	NA	NA	NA	NA	NA	NA	NA	NA	NA	NA	NA	NA	NA	NA	NA	NA	NA	NA	NA	NA	NA	NA
1/sp/A0A087WSZ0/KVD08_HUMAN	NA	NA	NA	NA	NA	NA	NA	NA	NA	NA	NA	NA	NA	NA	NA	NA	NA	NA	NA	NA	NA	NA	NA	NA	NA	NA	NA	NA	NA	386470.8297	NA	NA	NA	NA	NA	NA	NA	NA	NA	NA	NA	NA	NA	NA	NA	NA	NA	NA	NA
1/sp/A0A0A0MS14/HV145_HUMAN	NA	NA	NA	NA	NA	NA	NA	NA	NA	NA	NA	NA	NA	NA	NA	NA	NA	NA	NA	136638.0722	NA	NA	NA	NA	NA	693445.1876	NA	NA	NA	NA	NA	NA	NA	NA	NA	NA	125732.6666	NA	NA	NA	NA	NA	NA	90147.50859	NA	NA	NA	NA	NA
1/sp/A0A0A0MS15/HV349_HUMAN	459207.1757	184665.6859	NA	336442.3985	NA	NA	NA	NA	NA	277090.9372	281602.8954	NA	NA	NA	NA	NA	NA	NA	NA	350729.6809	NA	NA	131983.6779	NA	NA	581733.9594	NA	NA	NA	164759.257	NA	NA	NA	NA	NA	NA	NA	NA	NA	NA	NA	NA	NA	NA	NA	NA	120610.8357	389158.9469	NA
1/sp/A0A0A0MT36/KVD21_HUMAN	88906.4212	NA	179049.6285	767602.5614	52136.279	NA	NA	NA	NA	NA	1503755.543	223513.1211	215899.4436	NA	NA	55878.28027	NA	191900.6403	NA	428816.2345	NA	140479.4913	146445.0598	NA	86475.27044	202285.3061	NA	NA	NA	NA	NA	107949.7218	NA	NA	307451.6449	NA	NA	NA	NA	NA	NA	195932.8807	NA	NA	NA	NA	NA	NA	110217.9749
1/sp/A0A0B4J1U3/LV136_HUMAN	517082.3936	NA	NA	1264381.149	NA	NA	NA	NA	NA	1308969.454	NA	NA	NA	NA	NA	NA	NA	NA	NA	524288	NA	NA	NA	NA	NA	358099.2571	NA	NA	NA	NA	NA	128374.5772	NA	NA	NA	NA	NA	NA	NA	NA	NA	NA	NA	NA	NA	NA	NA	NA	NA
1/sp/A0A0B4J1U7/HV601_HUMAN	999579.2404	344640.6346	NA	35610.12798	672884.797	NA	NA	NA	502930.6666	663620.9931	214408.1172	64187.28862	90774.5341	NA	128374.5772	285915.682	NA	40622.74191	375902.7645	649963.8706	NA	NA	434802.286	57848.82356	383801.2807	165492.3872	NA	NA	265803.3939	120788.6244	NA	248003.3357	NA	20738.15604	288857.8147	22073.07492	99419.91886	NA	NA	135694.2441	NA	62432.08384	41189.81426	130166.6196	171755.8842	NA	290215.2046	233004.7758	912543.5431
1/sp/A0A0B4J1V0/HV315_HUMAN	502565.6853	152126.2909	126607.2065	502930.6666	145028.6069	286862.528	NA	NA	148489.3566	466009.5516	534657.918	NA	78477.96439	419991.324	NA	142440.5119	NA	65536	313911.8575	296978.7132	NA	97500.71467	228209.6069	NA	162038.5971	NA	NA	NA	383801.2807	101706.7202	NA	80684.28027	NA	NA	106463.5461	NA	107949.7218	NA	NA	NA	NA	NA	NA	149292.6792	NA	NA	251465.3333	NA	234625.4522
1/sp/A0A0B4J1V1/HV321_HUMAN	554181.8744	337734.2906	NA	NA	619180.2805	365623.6837	NA	NA	NA	NA	1274329.657	NA	NA	NA	256749.1545	174153.507	NA	NA	NA	160253.9065	NA	NA	834180.464	246290.2516	425854.1844	159633.9551	NA	NA	623487.0199	498690.0514	NA	NA	NA	NA	NA	NA	NA	NA	NA	NA	NA	NA	NA	242340.3059	NA	NA	NA	221969.2032	912838.4275
1/sp/A0A0B4J1V2/HV226_HUMAN	NA	NA	NA	NA	NA	NA	NA	NA	NA	NA	NA	NA	NA	NA	NA	NA	NA	NA	NA	NA	NA	NA	NA	NA	NA	NA	NA	NA	NA	NA	NA	NA	NA	NA	NA	NA	NA	NA	NA	NA	NA	NA	NA	NA	NA	NA	NA	NA	NA
1/sp/A0A0B4J1V6/HV373_HUMAN	111756.5605	NA	NA	691802.1635	135485.9661	NA	NA	NA	29944.42896	279018.2571	236257.4013	NA	NA	NA	56266.94444	NA	NA	NA	NA	90147.50859	NA	NA	138545.4686	NA	NA	NA	NA	NA	NA	NA	NA	NA	NA	NA	NA	NA	NA	NA	NA	NA	NA	NA	NA	NA	NA	NA	58251.19395	NA	NA
1/sp/A0A0B4J1X5/HV374_HUMAN	2546351.23	705111.2141	1236370.773	636587.8075	2272703.381	912838.4275	NA	400099.6941	1336473.684	1763487.599	593957.4265	NA	NA	NA	1216090.164	870723.216	NA	405684.8777	1070608.811	1255647.43	431798.8873	531606.7877	NA	NA	903991.9106	993801.8774	NA	NA	1645392.11	714113.4167	NA	NA	NA	NA	881743.7995	375902.7645	833643.9561	NA	305327.9213	425854.1844	1063213.575	NA	320507.813	434802.286	811369.7553	NA	1840890.329	1171560.478	716198.5141
1/sp/A0A0B4J1Y8/LV949_HUMAN	311743.51	159146.9519	NA	1055869.423	NA	NA	NA	NA	NA	211456.2973	NA	NA	NA	NA	221969.2032	NA	NA	NA	296978.7132	100720.6519	NA	NA	NA	NA	NA	NA	NA	NA	99334.0009	456419.2137	NA	NA	NA	NA	NA	NA	NA	NA	NA	479110.8634	NA	NA	NA	NA	NA	NA	NA	NA	NA
1/sp/A0A0B4J1Y9/HV372_HUMAN	3134926.091	2151423.248	691802.1635	NA	1656836.717	NA	1578365.613	NA	3223060.86	NA	7252263.935	711251.3696	863597.7745	1567463.046	1452392.546	925581.177	NA	696614.0281	2476721.122	NA	NA	839982.648	875653.1502	663620.9931	NA	783089.4604	NA	208545.116	1991526.036	1462494.735	365623.6837	1943196.007	228533.3569	NA	NA	NA	1290948.484	542776.9764	492580.5031	1055869.423	900271.1111	NA	756051.8063	694301.0829	NA	1864038.206	1716144.017	1273175.615	682277.9187
1/sp/A0A0B4J1Z2/KVD43_HUMAN	NA	324981.9353	130533.0387	NA	305327.9213	NA	NA	NA	NA	NA	225067.7778	79023.8218	145433.4898	NA	146445.0598	NA	138545.4686	88292.29969	280958.9826	721180.0687	NA	NA	NA	NA	NA	NA	NA	NA	NA	296978.7132	NA	NA	79023.8218	NA	262144	NA	NA	NA	NA	NA	NA	NA	65083.30978	NA	59888.85792	NA	122540.5967	NA	NA
1/sp/A0A0B4J2F0/PIOS1_HUMAN	NA	NA	88906.4212	NA	NA	NA	NA	NA	NA	NA	NA	NA	NA	NA	NA	NA	NA	NA	NA	NA	NA	NA	NA	NA	NA	137588.4652	NA	NA	NA	NA	NA	NA	NA	NA	NA	NA	NA	NA	NA	NA	NA	NA	NA	NA	NA	NA	NA	NA	NA
1/sp/A0A0C4DH24/KV621_HUMAN	113316.624	NA	NA	30786.28145	209995.662	NA	NA	NA	NA	NA	NA	NA	NA	NA	NA	NA	NA	NA	NA	NA	92041.69938	NA	NA	NA	NA	NA	NA	NA	NA	NA	NA	NA	NA	NA	NA	NA	NA	NA	NA	NA	NA	NA	NA	NA	NA	NA	NA	NA	NA
1/sp/A0A0C4DH25/KVD20_HUMAN	NA	NA	NA	NA	NA	NA	NA	1100707.721	NA	NA	NA	NA	NA	NA	373306.2145	NA	NA	NA	NA	NA	NA	NA	NA	NA	NA	NA	NA	NA	NA	NA	NA	NA	NA	573725.056	NA	NA	NA	NA	NA	NA	NA	NA	NA	NA	NA	NA	NA	NA	NA
1/sp/A0A0C4DH29/HV103_HUMAN	450263.0143	592677.5002	215899.4436	204253.3196	NA	202842.4388	NA	NA	205674.0138	NA	256480.1462	NA	NA	165905.2483	284881.0238	NA	NA	NA	375902.7645	598088.7271	NA	NA	223513.1211	NA	NA	181705.1704	NA	NA	NA	429244.9234	NA	348307.0141	NA	NA	NA	NA	267652.2027	NA	NA	NA	NA	NA	NA	NA	NA	NA	375902.7645	NA	783731.5229
1/sp/A0A0C4DH31/HV118_HUMAN	645474.2422	NA	NA	NA	316764.808	NA	NA	NA	NA	NA	985255.6725	NA	NA	NA	NA	NA	NA	NA	499456.6707	900271.1111	NA	NA	561917.9651	NA	NA	437826.5751	NA	NA	NA	547898.6959	NA	NA	NA	NA	NA	NA	NA	NA	NA	NA	NA	NA	NA	NA	NA	NA	132901.6969	NA	419991.324
1/sp/A0A0C4DH32/HV320_HUMAN	NA	NA	NA	434802.286	NA	NA	NA	NA	NA	189258.6875	381701.1628	NA	NA	NA	119777.7158	189258.6875	NA	NA	NA	NA	NA	NA	NA	NA	NA	NA	NA	NA	44146.14985	313911.8575	NA	NA	NA	NA	NA	NA	NA	NA	NA	NA	36611.26494	NA	NA	NA	NA	NA	NA	NA	NA
1/sp/A0A0C4DH33/HV124_HUMAN	NA	NA	NA	NA	NA	NA	NA	NA	NA	NA	NA	NA	50012.46176	NA	NA	NA	NA	NA	NA	NA	NA	NA	50710.60971	NA	NA	NA	NA	NA	NA	NA	NA	NA	NA	NA	NA	NA	NA	NA	NA	NA	NA	NA	NA	NA	NA	NA	NA	NA	NA
1/sp/A0A0C4DH34/HV428_HUMAN	211583.3036	NA	NA	194579.4734	294927.3314	NA	NA	NA	NA	414209.1793	408506.6391	NA	NA	NA	NA	200049.847	NA	NA	NA	NA	NA	160253.9065	NA	NA	NA	NA	NA	NA	NA	NA	NA	NA	NA	NA	NA	NA	NA	NA	NA	NA	NA	NA	NA	NA	NA	NA	NA	NA	NA
1/sp/A0A0C4DH38/HV551_HUMAN	367001.0108	142526.0866	93326.55362	958221.7268	342341.8111	NA	NA	NA	265803.3939	353169.1988	512343.4764	NA	190575.0858	141456.6034	62216.45889	291962.6937	NA	156955.9288	121449.7504	668236.8422	NA	297692.4205	36709.94137	81245.48382	175364.8405	181110.5685	NA	NA	228209.6069	258539.8551	NA	209995.662	NA	NA	118950.3507	NA	48718.88234	NA	NA	NA	NA	NA	NA	NA	NA	NA	176584.5994	52136.279	1139524.095
1/sp/A0A0C4DH42/HV366_HUMAN	2783898.582	1431816.109	446671.3375	1813065.984	1822044.291	NA	NA	NA	443938.4063	1970322.013	3651353.71	978356.0021	887876.8127	NA	1095232.268	1179709.326	NA	31433.16666	517069.9722	2186209.155	851708.3688	840063.3637	1984026.686	NA	1775753.625	1088169.01	NA	459593.8604	964886.6859	1297168.757	NA	839982.648	NA	215899.4436	1545883.319	NA	1180773.929	720302.3865	NA	1078055.484	1196177.454	NA	656750.0664	973753.979	800199.3881	1838375.442	1725076.622	2767208.654	1303724.632
1/sp/A0A0C4DH55/KVD07_HUMAN	653901.288	NA	NA	4023445.333	53231.77305	336442.3985	NA	NA	NA	1171560.478	400099.6941	177812.8424	NA	229796.9302	341138.9594	546552.2888	81810.59085	NA	757034.7501	NA	NA	104272.558	NA	NA	NA	NA	NA	NA	408506.6391	711251.3696	NA	NA	30573.62507	NA	288857.8147	NA	NA	NA	NA	NA	NA	119777.7158	NA	561917.9651	NA	NA	434802.286	NA	NA
1/sp/A0A0C4DH67/KV108_HUMAN	40905.29543	NA	NA	309590.1402	NA	NA	NA	NA	NA	NA	NA	NA	NA	NA	NA	NA	NA	NA	102837.0069	NA	NA	NA	80126.95324	NA	NA	NA	NA	NA	NA	NA	NA	NA	NA	NA	NA	NA	NA	NA	NA	NA	NA	NA	NA	NA	NA	NA	NA	NA	17079.75903
1/sp/A0A0C4DH68/KV224_HUMAN	1116073.028	675030.5123	188630.298	1788104.969	566492.5842	443938.4063	175364.8405	55108.98747	736333.595	805765.215	238824.3791	136638.0722	355625.6848	118128.7006	432446.149	137275.2784	197295.7017	472514.8025	286862.528	414209.1793	135694.2441	59432.0137	502930.6666	NA	258534.9861	226984.5088	NA	NA	280958.9826	316952.1347	NA	466009.5516	NA	211456.2973	269513.871	NA	211262.2135	29177.52052	182811.8418	195932.8807	67378.46774	36107.22684	216736.4	183125.7708	251465.3333	189258.6875	322983.1468	425854.1844	351861.5397
1/sp/A0A0C4DH69/KV109_HUMAN	279018.2571	152663.9606	NA	343511.7685	NA	NA	NA	NA	NA	NA	NA	NA	NA	NA	NA	NA	NA	NA	111756.5605	NA	NA	NA	NA	NA	NA	NA	NA	NA	NA	NA	NA	NA	NA	NA	NA	NA	NA	NA	NA	NA	NA	NA	NA	NA	NA	17079.75903	NA	341138.9594	NA
1/sp/A0A0C4DH72/KV106_HUMAN	NA	1462494.735	NA	2476721.122	NA	NA	NA	NA	NA	NA	NA	NA	1556635.788	NA	1805314.512	NA	NA	NA	NA	NA	539027.7419	1336473.684	1508260.562	NA	NA	839982.648	NA	NA	1462261.216	1874141.906	682277.9187	NA	NA	NA	NA	NA	NA	NA	NA	1864038.206	NA	NA	NA	1374047.074	NA	NA	1676616.794	NA	1535205.123
1/sp/A0A0G2JMI3/HV692_HUMAN	NA	921288.8983	558036.5142	350729.6809	NA	811369.7553	194579.4734	485799.0018	485799.0018	271388.4882	1769705.634	531606.7877	513498.309	NA	451918.738	414209.1793	309590.1402	606437.7346	881743.7995	1383604.327	204253.3196	527934.7114	536106.8208	513498.309	741455.2002	879099.3614	NA	NA	NA	406248.9303	NA	964886.6859	NA	167059.2105	932019.1032	279018.2571	314000.7437	55108.98747	341138.9594	245084.1105	322737.1211	301124.3816	532232.6701	373306.2145	619180.2805	443938.4063	467979.4656	1374047.074	201441.3038
1/sp/A0A0J9YVY3/HV741_HUMAN	1473741.877	NA	355625.6848	NA	462790.5885	NA	NA	NA	1402918.724	3049201.373	2845811.06	358099.2571	NA	290866.9797	1264381.149	1116073.028	NA	NA	NA	NA	NA	NA	3007222.116	NA	269513.871	533029.6432	NA	NA	632190.5744	1731773.435	NA	NA	NA	NA	NA	NA	527934.7114	NA	NA	NA	NA	NA	NA	NA	NA	NA	472647.075	NA	NA
1/sp/A0A0J9YX35/HV64D_HUMAN	903545.9621	928881.0419	315321.4478	1147450.112	1026996.618	682277.9187	NA	NA	NA	485799.0018	1679965.296	NA	282913.2068	NA	531606.7877	NA	NA	223513.1211	1026996.618	456419.2137	NA	NA	845825.1893	378517.375	789182.8067	394591.4034	NA	NA	520666.4782	269032.2452	456419.2137	517069.9722	NA	NA	459593.8604	NA	331121.847	NA	NA	NA	NA	215899.4436	211516.1725	411348.0275	397336.0036	NA	NA	691802.1635	375902.7645
1/sp/A0AV96/RBM47_HUMAN	72744.6963	74292.93296	197508.238	171755.8842	54165.1756	145433.4898	171755.8842	128374.5772	64187.28862	237900.7015	159033.9961	25006.23088	318293.9038	184083.3988	171814.4251	99334.0009	186653.1072	120610.8357	127487.8293	144428.9073	202842.4388	236981.5089	121342.3876	59064.35032	204991.1209	345824.2941	43841.21012	104272.558	154322.3925	93733.6248	132901.6969	275176.9303	NA	134756.9355	79023.8218	174153.507	142256.8432	192242.7504	40622.74191	58661.99946	145433.4898	141456.6034	168874.0221	101787.5719	116502.3879	79023.8218	51988.45856	NA	101144.6916
1/sp/A0AVT1/UBA6_HUMAN	685524.3435	487729.0139	534346.9531	691802.1635	687023.5369	811369.7553	475801.4029	716198.5141	489178.0011	1703416.738	640262.3016	649963.8706	1524600.686	687023.5369	793297.5385	785843.8734	659037.0281	751805.5291	992013.343	691802.1635	783731.5229	406170.5408	1419379.669	573725.056	704846.0212	930762.1789	327242.3634	706338.3975	1223827.87	1011551.631	726196.2728	517069.9722	69031.27453	546552.2888	839982.648	309590.1402	483029.5789	275176.9303	1085553.953	797214.9852	447026.2421	875653.1502	579371.5763	819917.4229	260333.2391	208545.116	425798.2153	469250.9044	1331101.804
1/sp/A0FGR8/ESYT2_HUMAN	566613.1225	698124.2357	614697.0366	440871.8998	447647.2147	863597.7745	663620.9931	805765.215	623487.0199	1171560.478	479790.5551	696614.0281	789182.8067	386470.8297	1055190.334	939365.7506	682277.9187	978356.0021	677565.0809	767602.5614	721180.0687	877826.2228	952174.3636	1147450.112	879880.8205	718440.5455	NA	1034139.944	813233.6919	986557.348	649963.8706	602248.7631	336928.7601	938501.8088	938501.8088	485799.0018	783750.3503	393712.286	1212875.469	840971.5938	706338.3975	932019.1032	525677.6115	575698.012	569762.0476	520666.4782	742318.6831	417090.232	801625.4608
1/sp/A0M8Q6/IGLC7_HUMAN	225523.3718	251291.4924	NA	550353.8606	259740.1567	NA	85877.94212	NA	223513.1211	602248.7631	NA	NA	79573.47594	248003.3357	135694.2441	331810.4966	NA	NA	NA	149522.1818	NA	312185.7656	649963.8706	NA	NA	175571.3046	NA	NA	80126.95324	NA	NA	296978.7132	292890.1195	107949.7218	NA	NA	129267.493	NA	NA	NA	NA	77935.87749	NA	NA	NA	NA	94629.34376	NA	NA
1/sp/A0MZ66/SHOT1_HUMAN	313911.8575	168133.2168	189258.6875	172950.5409	125732.6666	241221.6715	135694.2441	NA	87076.75351	49667.00045	115697.6471	NA	805765.215	81810.59085	127690.8044	88292.29969	156955.9288	294927.3314	108700.5715	134756.9355	45702.96046	100024.9235	260709.5772	111756.5605	235848.7693	177036.3393	NA	301124.3816	554915.5802	227945.9593	100720.6519	161368.5605	NA	229796.9302	190575.0858	55108.98747	400099.6941	NA	136638.0722	140479.4913	16728.26267	109456.6438	133826.1013	244293.6103	NA	NA	108783.376	84695.63511	140428.5787
1/sp/A1A5D9/BICL2_HUMAN	NA	NA	NA	NA	NA	NA	NA	NA	381150.1716	NA	NA	NA	NA	NA	NA	513498.309	124001.6679	139509.1286	NA	NA	NA	NA	NA	NA	492580.5031	405684.8777	NA	672884.797	360685.7406	136638.0722	NA	422912.5947	NA	NA	223513.1211	NA	453266.4959	75804.71682	NA	201441.3038	NA	358099.2571	NA	149522.1818	NA	NA	301124.3816	NA	NA
1/sp/A1L0T0/ILVBL_HUMAN	226894.1711	155269.4892	342319.7288	589854.6628	73057.85599	419991.324	499456.6707	60305.41787	353169.1988	124001.6679	NA	NA	405684.8777	313911.8575	240244.9262	NA	236257.4013	472514.8025	242899.5009	687023.5369	NA	116502.3879	529022.3794	177812.8424	404959.912	289172.6961	NA	185363.8	415633.5836	333349.8367	313911.8575	161368.5605	NA	462790.5885	127487.8293	82952.62414	311488.1179	114518.1384	38165.99016	249676.1426	400099.6941	355625.6848	212183.4644	312698.9756	229796.9302	324981.9353	72806.38701	172950.5409	325013.1635
1/sp/A1L188/NDUF8_HUMAN	NA	NA	NA	NA	NA	NA	NA	104272.558	NA	NA	NA	NA	NA	NA	311743.51	NA	NA	NA	NA	NA	NA	NA	NA	NA	113316.624	NA	NA	NA	NA	NA	NA	NA	NA	NA	NA	NA	NA	NA	NA	303218.8673	NA	NA	NA	NA	NA	NA	NA	NA	NA
1/sp/A1L390/PKHG3_HUMAN	32995.91946	100503.9142	106218.4493	29737.58768	NA	NA	75804.71682	143431.264	NA	NA	48308.85371	NA	137588.4652	NA	123145.1258	NA	NA	NA	NA	132901.6969	NA	63303.60325	80684.28027	67847.12205	64616.28287	102597.6284	NA	78477.96439	119854.1776	82521.09282	107204.0586	NA	NA	102126.6598	NA	NA	64916.75357	62866.33332	NA	40405.79153	72716.74492	NA	85284.73984	27746.1504	NA	NA	NA	NA	81245.48382
1/sp/A1L4H1/SRCRL_HUMAN	NA	NA	NA	NA	NA	NA	NA	NA	NA	NA	NA	NA	NA	NA	NA	NA	NA	NA	71715.63201	NA	NA	NA	NA	211456.2973	NA	NA	NA	NA	NA	NA	22226.6053	NA	26615.88652	NA	NA	28329.156	NA	NA	NA	NA	NA	NA	NA	NA	NA	NA	NA	NA	NA
1/sp/A1X283/SPD2B_HUMAN	271388.4882	251465.3333	254134.0614	NA	NA	NA	NA	NA	NA	NA	NA	NA	NA	NA	NA	244589.0005	124001.6679	NA	375902.7645	428816.2345	569762.0476	586786.1551	277090.9372	459593.8604	NA	160253.9065	NA	195932.8807	NA	280958.9826	127487.8293	NA	NA	606437.7346	520666.4782	469250.9044	NA	NA	NA	295653.8717	284881.0238	94629.34376	239555.4317	NA	167059.2105	NA	225067.7778	161368.5605	251465.3333
1/sp/A2RRP1/NBAS_HUMAN	353169.1988	197541.4596	35119.87282	NA	167059.2105	348307.0141	NA	NA	NA	NA	NA	NA	214408.1172	NA	73478.35228	47643.77145	NA	220435.9499	207104.5897	NA	NA	NA	46927.25748	NA	117312.7261	108275.7714	NA	122294.5003	539027.7419	137403.1553	236257.4013	81810.59085	NA	NA	212927.0922	NA	334118.4211	NA	NA	NA	NA	163621.1817	56658.31199	338782.5404	NA	NA	72214.45367	102126.6598	230437.2895
1/sp/A3KMH1/VWA8_HUMAN	1238360.561	716399.0017	323044.9866	318293.9038	214408.1172	834180.464	215899.4436	299044.3635	179049.6285	177812.8424	145433.4898	800199.3881	794672.0072	159146.9519	441484.8754	264356.4618	56266.94444	839982.648	550353.8606	160253.9065	205674.0138	107204.0586	603696.1037	546552.2888	425651.57	481606.1685	165905.2483	767602.5614	783900.9748	592994.3677	417090.232	581733.9594	NA	456419.2137	1012857.652	NA	51776.14741	85483.35638	422912.5947	765879.7937	32995.91946	171755.8842	324981.9353	879693.1395	NA	26249.45775	184464.3885	113316.624	1470187.233
1/sp/A3KN83/SBNO1_HUMAN	NA	176584.5994	144350.8113	280958.9826	NA	NA	443938.4063	565826.4137	NA	NA	NA	391865.7614	NA	NA	124864.1677	NA	64187.28862	NA	118950.3507	273276.1444	NA	NA	205674.0138	NA	606437.7346	313919.1937	NA	NA	254394.7816	431798.8873	NA	NA	NA	353169.1988	NA	NA	175267.9268	176584.5994	NA	NA	NA	55878.28027	76331.98032	343511.7685	NA	NA	196175.7737	NA	221234.4604
1/sp/A4D1E9/GTPBA_HUMAN	NA	14263.10043	62866.33332	NA	NA	32995.91946	NA	NA	NA	NA	NA	35610.12798	13777.24687	NA	NA	NA	30573.62507	121449.7504	21321.18496	NA	NA	NA	26283.22459	NA	17805.06399	8480.890256	NA	55492.30079	84062.59347	NA	NA	89524.81427	NA	46663.27681	NA	NA	NA	36865.91643	36358.37246	NA	36107.22684	NA	75281.09539	30362.43761	NA	NA	NA	NA	85877.94212
1/sp/A4D1P6/WDR91_HUMAN	164044.5386	432357.927	99480.42607	138545.4686	279018.2571	400099.6941	242899.5009	239555.4317	459593.8604	469250.9044	153725.8225	NA	128374.5772	311743.51	369012.5766	386302.2432	215899.4436	184083.3988	496006.6715	110217.9749	271388.4882	209218.5538	281066.9796	279018.2571	321751.6206	79023.8218	NA	365623.6837	302685.8829	470265.8505	286862.528	275176.9303	151609.4336	113316.624	520666.4782	100720.6519	388801.7599	NA	57848.82356	79573.47594	69272.73431	305327.9213	194579.4734	271990.6991	133826.1013	82952.62414	367835.305	329518.5141	328405.5748
1/sp/A5A3E0/POTEF_HUMAN	570740.1855	1905511.719	1217112.972	627823.7151	305327.9213	822696.055	1345769.594	834180.464	1355130.162	1800542.222	753096.5478	1355130.162	NA	919187.7208	2710260.323	1364555.837	1282031.252	817013.2783	NA	822696.055	3049201.373	1548344.541	1412676.795	2053993.236	1435575.516	477672.9799	NA	NA	475226.7773	2040382.852	117312.7261	NA	1030982.125	NA	NA	2617938.907	1788104.969	634437.7506	1108363.749	1703416.738	1048576	NA	1051153.64	839982.648	3478418.288	1147450.112	1704734.233	1147450.112	NA
1/sp/A5YKK6/CNOT1_HUMAN	206940.1645	344425.4071	371710.2038	542776.9764	356317.8981	394591.4034	450135.5555	509951.3171	286862.528	301124.3816	339680.4746	375902.7645	320507.813	408506.6391	374874.4906	439792.5922	565826.4137	360590.0344	327242.3634	309590.1402	408506.6391	217864.0165	451701.0257	350729.6809	430376.8725	463515.0853	1336473.684	462790.5885	381232.5807	345337.7031	313911.8575	405684.8777	118950.3507	422912.5947	368166.7975	363098.1364	254394.7816	265802.0827	299044.3635	354887.6086	334118.4211	350729.6809	270608.7915	276176.3442	246290.2516	139509.1286	394240.0594	383801.2807	436628.91
1/sp/A6NC98/CC88B_HUMAN	67847.12205	NA	117312.7261	NA	NA	NA	NA	NA	NA	NA	NA	NA	NA	NA	NA	NA	NA	NA	132901.6969	NA	NA	NA	741455.2002	NA	NA	288606.8522	NA	NA	NA	NA	NA	156955.9288	NA	NA	68794.23258	NA	NA	NA	NA	417090.232	NA	NA	NA	53231.77305	NA	NA	84126.83958	NA	NA
1/sp/A6NCS6/CB072_HUMAN	NA	NA	NA	NA	NA	NA	NA	NA	NA	NA	NA	NA	NA	NA	NA	NA	NA	NA	NA	NA	NA	NA	NA	NA	NA	NA	NA	NA	NA	NA	NA	NA	NA	NA	NA	NA	164759.257	NA	NA	NA	NA	NA	NA	NA	NA	NA	57052.40172	NA	NA
1/sp/A6NDG6/PGP_HUMAN	100720.6519	85896.53415	132904.8896	48644.86836	NA	113316.624	124001.6679	229796.9302	NA	581733.9594	115843.8912	52136.279	542776.9764	181549.0682	193899.923	162490.9676	249728.3354	NA	124864.1677	345901.0818	150562.1908	161191.868	389757.4125	62000.83394	357947.1892	302258.5271	NA	168221.1992	251499.8149	290491.9237	159146.9519	102837.0069	NA	248003.3357	172950.5409	NA	164759.257	139509.1286	35857.816	246254.1815	262144	265803.3939	233004.7758	266576.3898	100720.6519	97966.44036	165320.2364	62000.83394	109433.7676
1/sp/A6NDU8/RIMC1_HUMAN	NA	55287.69489	107461.6943	NA	NA	NA	49323.92542	NA	NA	36611.26494	NA	NA	92681.90002	65991.83893	47346.21295	NA	NA	NA	NA	137588.4652	NA	31651.80163	78477.96439	54728.32189	76835.05457	105101.3172	NA	18561.16958	150562.1908	36049.21003	NA	NA	NA	71220.25595	34397.11629	NA	53294.44499	NA	51776.14741	90774.5341	NA	36358.37246	40871.78426	128374.5772	11993.79002	NA	NA	NA	66450.84847
1/sp/A6NEQ2/F181B_HUMAN	29293058.19	105298733.3	59765327.78	NA	18615486.7	109776956	11459176.23	12714752.12	14809298.83	64822889.73	23707729.33	40180717.77	19813768.98	52652547.52	75964266.76	151706698.9	188501400.3	70935279.93	NA	15545568.06	137991101.9	107378176.5	8441522.675	142857347.6	20350938.35	21916324.59	5972899.432	33092478.22	5496188.295	80334938.72	297847787.2	167548090.1	62205333.38	40180717.77	212075099.8	50158817.46	53256850.54	43878250.72	65727783.55	38579402.61	107517778.9	78163947.85	106958456.2	184886188.1	3601084.444	279834771.9	82938218.82	325932957.5	26310201.34
1/sp/A6NHL2/TBAL3_HUMAN	594471.164	1157331.54	955417.9619	1462494.735	992871.3751	992013.343	1838375.442	3702324.708	887876.8127	726196.2728	2172914.491	598088.7271	822696.055	691802.1635	1541360.051	1136134.1	1131652.827	706338.3975	475801.4029	1503611.058	2359418.651	2314268.888	1661360.407	998913.3414	1390124.058	1637501.773	NA	668236.8422	1469737.012	2142770.131	1005861.333	1336473.684	921081.4607	1282031.252	925581.177	NA	787544.9129	774268.9736	450135.5555	956130.7364	1048576	912838.4275	651453.4834	1128286.248	589854.6628	92681.90002	3791656.957	663620.9931	1141158.444
1/sp/A6NHR9/SMHD1_HUMAN	95632.71393	220435.9499	93326.55362	102837.0069	168710.4116	169391.2702	118950.3507	177812.8424	223513.1211	NA	378207.2793	93326.55362	253214.413	241221.6715	250300.6726	59888.85792	202842.4388	160253.9065	NA	400099.6941	NA	168221.1992	142485.4545	NA	161321.4318	325986.6432	NA	NA	172740.0586	131273.5683	NA	104272.558	224301.2256	137588.4652	NA	NA	172436.2839	NA	55878.28027	81906.90981	17805.06399	80684.28027	78577.16207	NA	NA	NA	269513.871	NA	121473.8698
1/sp/A6NHT5/HMX3_HUMAN	1758241.361	4244709.54	10480469.21	5458223.35	5955799.074	4464292.114	NA	14304839.75	3134926.091	550353.8606	4093731.115	2729111.675	400099.6941	NA	5128125.007	3368744.945	978356.0021	3728076.413	3601084.444	9437674.605	4402830.885	3784190.544	4992397.38	3049201.373	7914397.695	10804072.82	2581896.969	3576209.937	16093781.33	8108262.773	NA	4751659.412	NA	14010450.4	7612822.446	NA	NA	4639669.43	NA	3336721.856	7005225.202	3576209.937	NA	6426954.604	NA	1788104.969	4282435.243	2294900.224	4191986.06
1/sp/A6NIH7/U119B_HUMAN	141456.6034	86127.6308	303739.4177	214408.1172	NA	NA	363098.1364	294927.3314	NA	NA	NA	NA	NA	88906.4212	106426.2993	NA	277090.9372	114898.4651	NA	112533.8889	111756.5605	NA	136638.0722	159146.9519	309590.1402	398466.3912	NA	NA	110984.6016	244753.4024	NA	91405.92092	NA	NA	153725.8225	NA	331938.0402	105503.7498	72716.74492	97738.60109	NA	204253.3196	93975.69113	162490.9676	NA	NA	88906.4212	NA	316518.0163
1/sp/A6NKD9/CC85C_HUMAN	NA	NA	NA	44762.40713	48983.22018	NA	NA	NA	NA	NA	NA	NA	48644.86836	NA	NA	NA	NA	NA	NA	NA	NA	NA	NA	NA	NA	84695.63511	NA	NA	56658.31199	NA	NA	NA	NA	NA	NA	NA	NA	60724.87522	NA	NA	NA	NA	NA	NA	NA	NA	NA	NA	29737.58768
1/sp/A6NLP5/TTC36_HUMAN	NA	NA	NA	NA	NA	NA	NA	NA	NA	NA	NA	NA	NA	NA	NA	NA	NA	NA	NA	NA	NA	NA	NA	NA	NA	NA	NA	NA	NA	60305.41787	NA	NA	NA	NA	NA	NA	NA	NA	NA	NA	NA	NA	NA	NA	NA	NA	NA	NA	NA
1/sp/A6NMZ7/CO6A6_HUMAN	NA	NA	NA	NA	NA	NA	NA	NA	NA	NA	NA	NA	NA	NA	NA	NA	NA	NA	NA	NA	NA	NA	NA	NA	NA	NA	NA	NA	NA	NA	NA	NA	NA	NA	NA	NA	NA	NA	NA	NA	NA	NA	NA	NA	NA	NA	NA	NA	NA
1/sp/A6NNZ2/TBB8L_HUMAN	NA	NA	NA	NA	NA	NA	NA	NA	NA	NA	NA	NA	NA	NA	NA	NA	NA	NA	NA	NA	NA	NA	NA	NA	NA	NA	NA	NA	NA	NA	NA	NA	NA	2039805.268	NA	NA	NA	NA	NA	NA	NA	NA	NA	NA	NA	NA	NA	NA	1634026.557
1/sp/A7E2V4/ZSWM8_HUMAN	52136.279	48308.85371	NA	NA	NA	37380.54544	NA	NA	NA	NA	NA	NA	55108.98747	NA	31090.57081	NA	NA	44453.2106	18179.18623	NA	NA	NA	53730.84716	NA	58656.36305	25006.23088	NA	51776.14741	140479.4913	38967.93874	30786.28145	12077.21343	NA	NA	NA	NA	34159.51805	NA	NA	NA	NA	NA	44146.14985	61572.56289	NA	NA	NA	NA	43263.60488
1/sp/A7KAX9/RHG32_HUMAN	NA	99193.29106	135694.2441	170569.4797	NA	137588.4652	100720.6519	88292.29969	68319.0361	NA	NA	NA	103552.2948	NA	88292.29969	NA	82952.62414	164759.257	NA	97966.44036	NA	NA	61147.25013	94629.34376	41863.15651	121850.4745	NA	150562.1908	209995.662	90261.4568	NA	54728.32189	NA	132901.6969	NA	NA	212947.5528	74244.67831	NA	57848.82356	92041.69938	84110.59962	162134.2226	34636.36715	NA	106463.5461	NA	NA	101421.2194
1/sp/A8K2U0/A2ML1_HUMAN	NA	NA	NA	NA	NA	NA	NA	NA	NA	273276.1444	NA	NA	NA	NA	NA	NA	NA	NA	NA	NA	NA	NA	NA	NA	NA	NA	NA	NA	NA	NA	NA	NA	NA	NA	NA	NA	NA	NA	NA	NA	NA	NA	NA	NA	NA	NA	NA	NA	NA
1/sp/A8K7I4/CLCA1_HUMAN	185363.8	NA	NA	NA	10976982.68	NA	36212890.47	193235.4148	6183533.275	NA	NA	NA	NA	NA	3070410.245	649963.8706	NA	NA	NA	NA	NA	2999639.25	NA	NA	8178266.763	293530.8209	NA	NA	1463079.884	7622636.169	NA	912838.4275	NA	NA	NA	NA	16158.43663	NA	NA	1131652.827	211456.2973	NA	NA	NA	NA	NA	20230098.38	NA	NA
1/sp/A8MXV4/NUD19_HUMAN	591678.6261	853105.6286	1790245.587	1679965.296	373306.2145	1238360.561	1155431.259	1179709.326	1108363.749	517069.9722	241749.6971	2511294.86	1956712.004	338782.5404	1566455.113	362943.9457	1524600.686	2310862.518	1452392.546	1163467.919	324981.9353	343511.7685	2655504.322	794672.0072	1720928.293	1431163.382	NA	998913.3414	4107986.472	1503585.43	1775753.625	906532.9919	NA	1393228.056	1131652.827	110984.6016	756349.7187	357102.3183	1412676.795	1306381.735	506428.826	1393228.056	947593.8084	2363175.115	150562.1908	375902.7645	896704.5461	338782.5404	2032695.243
1/sp/A9UHW6/MI4GD_HUMAN	NA	16961.78051	NA	NA	NA	NA	NA	NA	NA	NA	NA	NA	NA	NA	NA	NA	NA	NA	NA	NA	NA	NA	NA	NA	NA	NA	NA	NA	65991.83893	NA	NA	NA	NA	NA	NA	NA	7967.989329	NA	NA	NA	NA	NA	22851.48023	19215.72781	NA	NA	NA	NA	NA
1/sp/B0I1T2/MYO1G_HUMAN	70796.21517	99714.33379	NA	90147.50859	133826.1013	131983.6779	42642.36992	NA	93975.69113	246290.2516	NA	NA	25709.25172	32768	178516.9698	167336.5765	60305.41787	NA	186653.1072	NA	221969.2032	103013.5746	42347.81755	22381.20357	107512.6161	57201.35008	NA	NA	NA	219452.5706	118950.3507	NA	NA	NA	84110.59962	NA	126607.2065	NA	NA	NA	NA	27746.1504	NA	9280.584788	131072	NA	171720.7625	316095.2872	117468.0416
1/sp/B7ZBB8/PP13G_HUMAN	263967.3557	NA	NA	NA	NA	171755.8842	NA	NA	NA	NA	NA	NA	NA	NA	131072	NA	NA	NA	NA	NA	NA	NA	NA	NA	67847.12205	144428.9073	NA	NA	NA	NA	NA	NA	NA	NA	NA	NA	45387.26705	NA	NA	NA	NA	NA	NA	NA	NA	NA	34159.51805	NA	NA
1/sp/C9JLW8/MCRI1_HUMAN	NA	235810.4817	239837.4701	282913.2068	7181.154069	320507.813	290866.9797	443938.4063	234625.4522	368166.7975	81339.02185	394591.4034	535304.4054	198668.0018	535304.4054	281146.2764	598088.7271	331810.4966	417090.232	124001.6679	204253.3196	181549.0682	372639.7895	466009.5516	256749.1545	296724.3952	185363.8	389158.9469	271388.4882	393273.6619	485799.0018	202842.4388	291565.9991	331810.4966	453266.4959	122294.5003	434711.4132	157436.9845	313911.8575	425854.1844	365623.6837	370727.6001	334028.1443	189693.4661	428816.2345	70239.74564	392715.8528	313911.8575	455417.1563
1/sp/E9PRG8/CK098_HUMAN	104272.558	493407.9316	1016542.051	1535205.123	190575.0858	794672.0072	472514.8025	456419.2137	246290.2516	696614.0281	522853.8215	469250.9044	1727195.549	482443.343	764611.5636	506891.9523	706338.3975	1229806.58	1956712.004	839982.648	NA	229175.444	676158.8418	482443.343	772941.6594	1153553.343	NA	419991.324	1326508.499	639276.9571	381150.1716	677565.0809	370246.2426	1462494.735	2564062.504	NA	964886.6859	428930.049	945029.6051	NA	482443.343	4223477.691	2263305.655	469532.7489	NA	239555.4317	464089.5894	NA	1231361.079
1/sp/iRT1	12410672.67	16826481.06	20566999.59	6813666.95	5135125.763	1679965.296	249728.3354	57052.40172	NA	2884720.275	9625613.324	419991.324	1383604.327	10916446.7	2757862.487	2321312.807	1997826.683	3526975.198	1877003.618	95287.5429	NA	7955615.514	7302707.42	2392354.908	2998625.546	5467682.613	53018774.95	1422502.739	7772784.029	1867665.208	2126427.151	4495343.721	11713830.95	539027.7419	3406833.475	12626924.91	21733811.71	14504527.87	3290784.22	148489.3566	NA	520666.4782	14560689.17	4121252.06	79573.47594	NA	29057364.59	4107986.472	3202324.209
1/sp/iRT10	13523597.73	29886441.12	23441617.84	14504527.87	16649501.79	19406007.51	45205657.44	14912305.65	22137669.23	24906172.6	17712979.12	41025000.06	20943511.26	31744426.98	18811598.26	21633776.68	53018774.95	18232385.52	27635128.78	10544592.45	14912305.65	24720758.78	47652485.55	29009055.74	24143292.39	30999453.98	39353810.55	25079408.73	26402834.49	28020602.22	28020900.81	17857168.45	13198025.43	26326273.76	13346887.42	14010450.4	8869932.166	5256175.233	37230973.4	22021254.14	10544592.45	10256250.01	14827294.2	49408523.36	11538881.1	7826848.017	34572205	15982613.46	24572723.77
1/sp/iRT11	35857.816	60305.41787	NA	NA	91405.92092	17079.75903	NA	NA	NA	NA	NA	30573.62507	NA	NA	NA	NA	NA	NA	NA	NA	NA	NA	NA	NA	NA	75804.71682	NA	NA	NA	NA	NA	NA	NA	NA	NA	NA	NA	NA	NA	NA	NA	NA	NA	163621.1817	NA	NA	NA	NA	NA
1/sp/iRT2	73237619.69	80365287.65	120580762	50507699.63	91976091.36	101718016.9	75501396.84	66645309.22	100317634.9	30032057.88	34389946.26	116843318.7	85534315.8	74979870.6	101661803.5	66506982.69	118474390.7	112863206.3	135151286.1	58828014.13	82620703	81358170.2	88363583.98	106775099.4	71488109.83	101779483.6	124364544.5	141870559.9	70761621.81	73196524.56	98253127.85	112083603.2	82238491.24	136091337.7	87939012.73	64375125.32	93280874.48	107189465.8	134217728	94173486.45	96900448.01	94906265.62	146471844.7	88630941.77	67575643.06	132369912.9	87385589.7	111309385.2	89940939.63
1/sp/iRT3	10391165.59	17018915.99	26357268.76	7404649.416	11069898.24	9703003.753	9503318.823	7991306.731	13817564.39	5308967.945	11710077.64	26879444.73	13072212.45	22602828.72	23646430.61	14304642.54	33092478.22	4817990.105	9770493.481	5199710.965	6490958.043	10925888.77	21218004.73	25963832.17	14287563.79	21172585.5	46799831.51	22291648.9	17478171.43	21045694.33	7612822.446	14912305.65	10013371.75	21383578.95	9838452.638	6673443.712	14209100.51	5075194.403	22291648.9	17109592.8	6719861.184	6673443.712	16736143.35	20516935.07	6627346.869	5420520.647	17301736.98	13346887.42	13944585.7
1/sp/iRT4	28745426.8	33054600.86	43497072.42	13072212.45	30095668.73	43665786.8	32411444.87	30032057.88	33322654.61	11380021.91	30345619.04	38277678.53	37750698.42	46799831.51	38603195.36	24592687.74	47783195.45	54509335.6	48115553.86	22760043.83	25606380.42	24207531.62	34186769.16	38013275.29	35126296.29	38406193.67	78163947.85	76026550.59	40612612.83	42750432.14	36973800.28	40741619.68	19745337.13	47125350.08	35467639.96	20230098.38	36275076.13	24313277.11	32863891.77	32789982.49	21984753.18	32187562.66	41875704.89	34128115.22	11781337.52	15331547.63	28159323.79	32187562.66	41766681.47
1/sp/iRT5	50217871.49	69013570.5	84418299.41	52288849.81	60087203.63	79255075.9	74461946.8	63930453.85	71925499.54	39627537.95	72196447.36	101015399.3	68518963.89	79806338.55	83326640.2	65944799.45	108265624.2	101718016.9	94906265.62	62182272.23	86129254.01	65787361.07	100317634.9	87939012.73	85730811.34	79006200.99	111309385.2	114438718	68581071.41	83630041.47	79255075.9	89166595.6	55750237.7	110540515.1	71428673.82	35714336.91	64151733.56	60534207.94	94906265.62	84062702.41	70935279.93	75501396.84	88125276.18	86435407.92	43064627.01	58421659.36	66359402.92	75501396.84	82081539.07
1/sp/iRT6	45823318	83592436.75	93591309.53	58421659.36	72196447.36	98936532.4	78707621.1	69958692.97	87939012.73	60481894.73	78860822.8	108265624.2	80920393.52	87939012.73	93053256.44	67352596.4	110540515.1	99624690.41	105305095	51568973.76	97574443.92	72636405.93	101802656.8	98253127.85	95593451.14	86398398.04	140890588.3	118474390.7	72929542.09	90591900.4	93599663.02	97574443.92	66286738.55	113648232	83774045.03	32411444.87	68413793.68	69837692.06	109776956	105240805.4	116036223	80920393.52	97456603.23	103374883.4	63488853.95	75501396.84	70519219.66	86728330.35	98529710.49
1/sp/iRT7	36105159.94	85594014.84	51689348.82	47125350.08	75024905.49	87331573.59	69475452.98	65727783.55	2326935.837	67108864	39748525.1	112863206.3	62614784.14	3406833.475	94942746.36	59743336.51	121805159.1	1634026.557	129645779.5	38543920.84	62614784.14	83250835.42	114542448.5	112863206.3	80369157.63	83987274.24	167548090.1	86129254.01	61548920.84	86785085.45	103137947.5	69958692.97	85466408.11	89786798.32	63488853.95	45520087.66	56358331.64	45640737.45	117656028.3	129542850.7	87331573.59	51212760.84	94908545.53	118065209.5	64822889.73	64375125.32	66623787.29	68518963.89	78532266.97
1/sp/iRT8	1032891.013	13621637.99	24978603.47	21832893.4	27082662.86	2359418.651	35962749.77	30663095.26	32411444.87	33092478.22	36213760.41	37750698.42	1600398.776	31965226.93	24057445.26	27349453.4	69475452.98	1383604.327	29618597.67	627823.7151	27635128.78	31947561.66	40376219.08	41310351.5	38218925.87	27371782.49	30663095.26	440871.8998	19243310.41	35595563.93	25079408.73	13817564.39	31109810.27	25253849.81	17011417.21	18486900.14	11421245.08	1236853.466	43064627.01	44793380.35	68794.23258	13439722.37	378406.8266	46416215.69	313911.8575	24734133.1	34734724.18	431798.8873	18395055.06
1/sp/iRT9	13529546.44	22005972.15	1235601.595	20090358.88	6116151.268	22918352.45	1204497.526	447026.2421	29618597.67	1393228.056	11319613.19	1355130.162	716198.5141	21682082.59	22286989.99	23986206.92	2068279.889	16777216	27444239.01	10399421.93	19813768.98	26759533.76	44207379.96	30240947.36	31947561.66	29511925.71	49812345.2	24563281.96	25307339.95	27663012.46	26879444.73	17011417.21	22957708.4	958221.7268	741455.2002	13346887.42	14666772.84	11161636.5	1374047.074	34098331.07	18106445.24	12892243.44	18529369.57	36527371.87	20370809.84	17129740.97	26686683.28	677565.0809	26208830.52
1/sp/L0R6Q1/S35U4_HUMAN	202842.4388	70693.05675	4096	NA	93975.69113	130166.6196	NA	NA	NA	NA	NA	NA	181549.0682	NA	55725.26433	23010.42484	NA	119777.7158	94629.34376	NA	NA	NA	62000.83394	NA	60724.87522	15827.61866	NA	21321.18496	122674.0252	53839.34247	72214.45367	NA	NA	NA	66450.84847	NA	25180.16297	NA	NA	63303.60325	NA	97289.73672	22381.20357	296978.7132	NA	NA	50012.46176	NA	58304.36393
1/sp/L0R8F8/MIDUO_HUMAN	NA	95950.32017	202768.9247	NA	NA	132901.6969	73731.83285	NA	NA	NA	NA	NA	96617.70742	NA	NA	NA	58251.19395	348307.0141	169391.2702	NA	NA	NA	100024.9235	54350.28575	NA	66077.27699	NA	187951.3823	535304.4054	119777.7158	52136.279	118950.3507	NA	116502.3879	NA	NA	90774.5341	82379.62851	NA	NA	NA	57052.40172	154795.0701	113956.6483	NA	NA	NA	NA	431798.8873
1/sp/O00115/DNS2A_HUMAN	692068.0833	1231127.034	1214303.437	368166.7975	165905.2483	1668360.928	1997826.683	2564062.504	2904785.091	1063213.575	906268.2331	925581.177	1308969.454	1327241.986	986715.3827	1119081.122	900271.1111	1187914.853	1956712.004	1163467.919	1567463.046	736267.8794	1537406.972	1864038.206	1376828.492	2301353.009	1078055.484	1788104.969	869604.5721	778973.2007	998913.3414	789182.8067	645489.7482	875653.1502	1012857.652	139509.1286	1384858.465	638812.0383	1482910.4	1037859.576	408506.6391	978356.0021	937928.8451	908711.5965	817013.2783	614903.2899	1662528.994	1063213.575	1143487.104
1/sp/O00116/ADAS_HUMAN	710668.6856	896816.6924	969219.4145	1026996.618	363930.299	919187.7208	1019902.634	932019.1032	789182.8067	589854.6628	477739.1732	817013.2783	431798.8873	482443.343	688036.257	332964.4588	746612.4289	828418.3586	746612.4289	672884.797	565826.4137	250343.5299	1179057.371	869604.5721	677027.1461	856184.0622	51063.32989	641015.6259	649828.0294	1224015.674	778317.8938	811369.7553	NA	1063213.575	338782.5404	569762.0476	1157208.131	458041.5954	875653.1502	640105.5155	736333.595	450135.5555	422019.0502	942314.5435	176584.5994	623487.0199	693193.0244	313911.8575	967872.4468
1/sp/O00139/KIF2A_HUMAN	105829.0049	304177.9425	422906.7642	767602.5614	NA	696614.0281	320507.813	851708.3688	284881.0238	386470.8297	121713.1207	273276.1444	338782.5404	148489.3566	326673.8166	194365.3817	431798.8873	324981.9353	450135.5555	254975.6585	263967.3557	174312.4692	454184.0219	316095.2872	331382.6463	616757.2912	NA	225067.7778	437056.9833	433122.9247	355625.6848	389158.9469	31216.04192	558036.5142	358099.2571	NA	407658.7579	109456.6438	200049.847	133111.3878	194579.4734	383801.2807	282008.5128	547392.8008	88292.29969	102126.6598	194263.0863	236257.4013	495646.715
1/sp/O00142/KITM_HUMAN	237900.7015	345504.7253	301124.3816	179049.6285	NA	513498.309	NA	96617.70742	383801.2807	249728.3354	209995.662	405684.8777	363098.1364	338782.5404	532786.4229	271388.4882	437826.5751	228209.6069	386470.8297	NA	265803.3939	269474.3997	787384.917	284881.0238	162490.9676	151275.8766	NA	569762.0476	419991.324	412668.2836	263967.3557	386470.8297	NA	226633.248	459593.8604	195932.8807	527934.7114	42347.81755	598088.7271	278632.9945	110984.6016	373306.2145	65083.30978	517082.3936	NA	107204.0586	390389.1696	262144	445697.0392
1/sp/O00148/DX39A_HUMAN	NA	633063.8575	1056275.285	524288	46987.84557	900271.1111	731247.3673	NA	360590.0344	682277.9187	239555.4317	NA	NA	721180.0687	419991.324	326155.8311	542776.9764	887876.8127	606437.7346	1229806.58	687023.5369	160253.9065	597871.9677	195932.8807	1047107.556	897860.0464	NA	NA	697810.2706	524059.2949	322737.1211	305327.9213	365623.6837	817013.2783	269513.871	NA	589854.6628	443938.4063	NA	577715.6294	479110.8634	360590.0344	498021.7362	1145970.542	397336.0036	265803.3939	447363.2022	NA	483211.4478
1/sp/O00151/PDLI1_HUMAN	1891194.43	3586427.762	11071968.83	3651353.71	3409780.182	6357376.058	9770493.481	12367066.55	8215972.944	2186209.155	5366033.055	5199710.965	9503318.823	14707003.53	10808790.04	2743929.42	7005225.202	5092702.46	7404649.416	2986449.716	9116192.762	10090286.33	5544280.451	11538881.1	10496921.64	11592550.67	2511294.86	10327587.87	9825678.263	8941860.342	7612822.446	5729588.113	1568065.558	11380021.91	7772784.029	3551507.251	12600246.3	4861497.096	6056278	6226512.436	7353501.767	6908782.196	9749042.597	3099196.855	2232146.057	2767208.654	7089406.374	3178688.029	9296502.384
1/sp/O00154/BACH_HUMAN	1099378.396	1005951.75	1684850.886	1442360.137	611062.92	1171560.478	1085553.953	4165331.826	324981.9353	964886.6859	2191231.471	751805.5291	1775753.625	627823.7151	1329976.413	1414619.579	1524600.686	1412676.795	1327241.986	1929773.372	2097152	516470.5614	2762961.247	925581.177	1681899.442	2473911.352	107204.0586	649963.8706	2569952.851	1456577.186	1221311.685	805765.215	124864.1677	2904785.091	1493224.858	585780.239	1390284.395	755348.1387	1422502.739	3162184.922	1634026.557	1055869.423	2738557.831	1240770.987	900271.1111	602248.7631	753422.3901	573725.056	1477764.469
1/sp/O00159/MYO1C_HUMAN	1020280.879	1282395.541	696577.8155	998913.3414	1131652.827	2141217.621	636587.8075	585780.239	1299927.741	1238360.561	513498.309	1273175.615	1327241.986	1108363.749	1833112.189	1483992.563	971598.0036	2247671.861	2442623.37	496006.6715	610655.8426	1205266.434	2104748.755	1131652.827	1966953.112	1237468.011	NA	1763487.599	1763229.33	3026518.759	1514069.5	1589344.014	NA	1041332.956	2459613.159	610655.8426	1329377.857	59475.17536	1196177.454	621881.0173	85877.94212	2564062.504	568729.1269	1137105.554	422912.5947	71220.25595	1562613.053	1171560.478	2286974.207
1/sp/O00160/MYO1F_HUMAN	600527.1497	381770.1898	45702.96046	108700.5715	353169.1988	509951.3171	143431.264	54350.28575	228209.6069	593957.4265	124864.1677	150562.1908	301124.3816	87682.42023	395647.9833	233553.4896	248003.3357	191900.6403	869604.5721	209995.662	236257.4013	74244.67831	247479.3457	263967.3557	313326.5355	218412.7453	NA	482443.343	133069.6873	325998.3389	301124.3816	258534.9861	NA	90774.5341	336442.3985	NA	354427.9458	NA	172950.5409	118950.3507	NA	244589.0005	248003.3357	107255.1908	69754.56428	NA	270041.4595	851708.3688	458772.5585
1/sp/O00161/SNP23_HUMAN	555454.9807	848192.2379	765068.9385	985161.0063	834933.2524	828418.3586	958221.7268	789182.8067	1442360.137	1308969.454	786562.5083	1070608.811	978356.0021	1179709.326	1104694.942	962838.7975	1545883.319	502930.6666	1100707.721	1085553.953	1048576	1476042.307	1626639.322	1026996.618	1557982.184	1493336.13	262144	998913.3414	1240117.364	1409516.476	585780.239	1070608.811	485413.3146	721180.0687	1123835.93	610655.8426	863593.5146	374295.6527	951602.8058	1086950.39	817013.2783	978356.0021	582083.3641	525812.7077	817013.2783	577715.6294	1513953.609	881743.7995	1201049.061
1/sp/O00165/HAX1_HUMAN	NA	13307.94326	15608.02096	NA	NA	NA	NA	NA	NA	NA	NA	NA	69272.73431	NA	NA	NA	NA	62432.08384	NA	NA	NA	NA	NA	NA	NA	NA	NA	NA	88292.29969	NA	NA	NA	NA	NA	NA	NA	NA	NA	NA	NA	NA	NA	15716.58333	28133.47222	NA	NA	NA	NA	69272.73431
1/sp/O00170/AIP_HUMAN	369306.0588	1053136.554	1777363.219	1238360.561	344759.3674	1634026.557	998913.3414	1656836.717	1422502.739	1393228.056	1819895.916	1123835.93	2216727.498	1299927.741	1687509.015	1728232.948	2691539.188	1703416.738	1656836.717	691802.1635	1739209.144	1806890.912	1546913.841	1290948.484	1579417.789	1738576.532	149522.1818	1503611.058	1188481.442	1224850.918	1299927.741	811369.7553	1255918.916	1751306.3	1739209.144	726196.2728	2784243.88	987078.5885	1070608.811	765074.6665	1493224.858	1318074.056	1282062.05	820015.3076	1108363.749	978356.0021	1935676.819	1155431.259	1944949.603
1/sp/O00175/CCL24_HUMAN	223676.231	NA	NA	142440.5119	316095.2872	1163467.919	1645392.11	194579.4734	NA	NA	1020582.525	258534.9861	NA	197295.7017	172950.5409	NA	527934.7114	NA	130166.6196	NA	NA	578236.9765	NA	NA	253214.413	711251.3696	NA	2408995.053	324070.9861	824108.8087	NA	154795.0701	NA	NA	120610.8357	NA	379582.9018	NA	736333.595	425854.1844	NA	NA	NA	NA	NA	NA	126607.2065	132901.6969	NA
1/sp/O00178/GTPB1_HUMAN	353169.1988	313663.0943	422912.5947	299044.3635	343511.7685	320507.813	147463.6657	233004.7758	450135.5555	263967.3557	229069.2866	NA	355625.6848	602248.7631	311743.51	123719.1714	726196.2728	NA	381150.1716	NA	142440.5119	423562.9681	546503.5106	84110.59962	282268.6835	486931.5945	NA	539027.7419	462492.9421	321317.7516	253214.413	338782.5404	102126.6598	623487.0199	132901.6969	26068.1395	455026.3568	347857.8925	NA	311743.51	336442.3985	104997.831	612301.7113	513133.8494	NA	147463.6657	418278.5114	NA	NA
1/sp/O00182/LEG9_HUMAN	812762.6728	1044034.265	612431.7209	265803.3939	554446.1978	2425750.938	1412676.795	414209.1793	2171107.906	331810.4966	1472985.598	1116073.028	273276.1444	513498.309	2027065.693	614507.8113	1715264.938	834180.464	1432397.028	2924989.469	1019902.634	1217269.008	1056630.509	945029.6051	1418161.68	3812581.344	215899.4436	741455.2002	678179.245	1010218.927	1318074.056	1838375.442	286861.113	1838375.442	1070608.811	459593.8604	1556628.109	521958.5949	945029.6051	704465.0204	1668360.928	1246974.04	1687936.401	3265458.529	1108363.749	513498.309	2308206.001	794672.0072	1293774.324
1/sp/O00186/STXB3_HUMAN	159023.6857	213879.5581	164384.2226	237900.7015	123145.1258	267652.2027	350729.6809	262144	254975.6585	110984.6016	82952.62414	348307.0141	353169.1988	217401.143	365960.2601	208781.8629	262144	290866.9797	284881.0238	277090.9372	151609.4336	273276.1444	370423.886	263967.3557	371558.1631	322228.2025	NA	93975.69113	323675.6888	237591.8081	144428.9073	131983.6779	14066.73611	299044.3635	131983.6779	35119.87282	156294.6908	49393.89891	383801.2807	281568.257	137588.4652	195932.8807	227052.4984	223241.1037	93975.69113	75281.09539	254726.0786	47975.16008	407609.7726
1/sp/O00193/SMAP_HUMAN	27572.74268	96816.80272	361892.5533	139509.1286	80950.6786	256749.1545	184083.3988	327242.3634	55108.98747	28924.41178	120126.0473	NA	221969.2032	217401.143	208604.1669	123145.1258	185363.8	313911.8575	99334.0009	290866.9797	248003.3357	220498.3677	279056.5169	176584.5994	401844.8465	351285.8343	186653.1072	120610.8357	223997.8211	178817.1482	190575.0858	27175.14288	NA	345901.0818	175364.8405	193235.4148	221682.9868	102905.5604	40622.74191	255821.7386	273276.1444	279018.2571	109261.0429	106379.0222	148489.3566	NA	123220.7003	131983.6779	151346.0293
1/sp/O00194/RB27B_HUMAN	80684.28027	32995.91946	NA	NA	181549.0682	NA	NA	NA	53231.77305	NA	175364.8405	NA	110217.9749	NA	50058.50094	NA	NA	NA	NA	NA	NA	31216.04192	46603.03037	NA	84695.63511	14766.08758	NA	NA	71691.57687	74754.41868	NA	NA	NA	NA	NA	NA	16497.95973	NA	NA	12854.62586	NA	NA	NA	32995.91946	NA	NA	82952.62414	NA	16497.95973
1/sp/O00203/AP3B1_HUMAN	931357.5952	1214699.631	779921.4092	1034139.944	240866.2323	1374047.074	1374047.074	958221.7268	1290948.484	619180.2805	717839.9261	1078055.484	1903205.612	1005861.333	822862.0428	681703.8761	751805.5291	881743.7995	1691650.379	772941.6594	1116073.028	756674.5655	1584311.415	1264381.149	1047743.511	1162516.731	292890.1195	1255647.43	1536596.676	1371666.717	817013.2783	985161.0063	292215.8379	1402918.724	1041332.956	397336.0036	933197.1936	484790.6954	1212875.469	1045656.793	1034139.944	881743.7995	776702.4461	1469386.208	741455.2002	998913.3414	924746.4975	751805.5291	1521204.001
1/sp/O00204/ST2B1_HUMAN	200631.6218	132840.4282	371710.2038	NA	NA	221969.2032	229796.9302	286862.528	NA	NA	246111.5165	237900.7015	334118.4211	85877.94212	171755.8842	103552.2948	NA	114104.8034	93326.55362	20171.07007	NA	NA	72302.2043	324981.9353	56266.94444	62000.83394	NA	509951.3171	183632.7404	61147.25013	NA	NA	NA	NA	108700.5715	82952.62414	75804.71682	83817.4204	151609.4336	115846.4785	NA	NA	251519.703	159146.9519	NA	137588.4652	286862.528	NA	159400.332
1/sp/O00217/NDUS8_HUMAN	177851.2876	165773.3108	535304.4054	138545.4686	NA	170569.4797	394591.4034	117312.7261	217401.143	273276.1444	173785.5494	NA	154795.0701	113316.624	355625.6848	90147.50859	161368.5605	204253.3196	59064.35032	185363.8	112533.8889	86475.27044	228231.536	327242.3634	417208.3338	349295.4734	NA	150562.1908	207104.5897	379384.8761	236257.4013	NA	NA	NA	81245.48382	NA	299731.3496	484609.7073	33923.56102	217774.4137	214408.1172	148489.3566	267652.2027	456000.2923	167059.2105	NA	110207.1834	NA	219805.4075
1/sp/O00231/PSD11_HUMAN	447647.7746	638795.7648	865080.3544	992013.343	364366.7164	721180.0687	800199.3881	1345769.594	632190.5744	1221311.685	585898.4265	581733.9594	1282031.252	554181.8744	851704.1674	455604.4157	912838.4275	800199.3881	985161.0063	1085553.953	919187.7208	798538.6302	1328389.971	741455.2002	1232498.582	1262535.378	368166.7975	794672.0072	1129915.846	953536.9429	851708.3688	741455.2002	138064.6941	998913.3414	746612.4289	301124.3816	657858.2661	227530.701	869604.5721	870019.3399	731247.3673	716198.5141	644352.8033	833165.2594	400099.6941	279018.2571	632268.8217	659037.0281	932377.3593
1/sp/O00232/PSD12_HUMAN	477804.5542	654513.0558	842756.0503	822696.055	248021.8313	762300.3432	863597.7745	1402918.724	636587.8075	1147450.112	506850.227	875653.1502	1273175.615	425854.1844	864173.469	584191.3888	1187914.853	706338.3975	971598.0036	1123835.93	828418.3586	343326.0237	1251911.977	757034.7501	1056822.27	1325623.117	NA	751805.5291	935395.2633	1053313.879	1163467.919	1116073.028	234090.9364	1364555.837	721180.0687	414209.1793	788255.3557	285533.9253	1179709.326	583427.0123	817013.2783	828418.3586	838239.2112	1031787.791	434802.286	329518.5141	708192.5171	828418.3586	897592.8746
1/sp/O00233/PSMD9_HUMAN	NA	322736.1998	284147.3481	197295.7017	185363.8	NA	251465.3333	365623.6837	44146.14985	144428.9073	286009.5613	124001.6679	502930.6666	193235.4148	402773.751	243391.1909	509951.3171	524288	220435.9499	462790.5885	402882.6075	378308.1912	171553.8633	263967.3557	341402.8109	570520.6305	NA	186653.1072	326127.8176	360369.891	209995.662	482443.343	110923.2671	299044.3635	365623.6837	345901.0818	351227.2444	NA	191900.6403	292982.5318	69754.56428	397336.0036	192125.8638	373306.2145	221969.2032	161368.5605	228066.1772	190575.0858	339268.4353
1/sp/O00264/PGRC1_HUMAN	4151145.236	5406861.644	12698243.12	6056278	1639945.679	6313462.454	8744836.621	15872213.49	7152419.874	5235877.815	3489079.326	8215972.944	6056278	5849978.939	6667981.831	3755797.751	4312221.936	9307743.35	6581568.44	7772784.029	4526611.309	4418779.766	11842083.32	6056278	8861208.265	8312015.693	2599855.482	7005225.202	8425963.151	6357854.248	5420520.647	4223477.691	4070990.993	11863283.2	3702324.708	5163793.937	4526588.98	8470733.57	11619140.37	4550212.674	8744836.621	5729588.113	7182467.511	5132752.774	4372418.311	5235877.815	5893058.041	2546351.23	9731221.536
1/sp/O00267/SPT5H_HUMAN	97523.54605	194845.6571	483722.0463	311743.51	194420.0666	402882.6075	527934.7114	573725.056	375902.7645	110217.9749	308133.88	472514.8025	736333.595	520666.4782	369453.1682	334118.4211	475801.4029	581733.9594	365623.6837	434802.286	535304.4054	306137.1849	438678.7896	353169.1988	480968.1859	746372.3709	NA	428816.2345	477463.7417	340371.7545	499456.6707	177812.8424	357805.8886	502930.6666	341138.9594	NA	822696.055	367688.7649	373306.2145	404842.9071	318293.9038	381150.1716	577771.1433	307924.4575	336442.3985	108700.5715	482535.6355	NA	494531.8285
1/sp/O00268/TAF4_HUMAN	NA	79573.47594	79948.43695	NA	NA	38165.99016	NA	186653.1072	51063.32989	36358.37246	NA	NA	62432.08384	20031.73831	81320.2747	NA	63303.60325	57449.23255	55878.28027	NA	72716.74492	14664.09076	65991.83893	43538.37676	155062.5003	62801.24915	NA	NA	92572.97986	50206.34021	18179.18623	NA	42043.93672	49323.92542	NA	NA	61287.72197	35564.21079	NA	16046.82216	40905.29543	36611.26494	43015.4946	29737.17771	NA	NA	36728.59502	NA	72606.54293
1/sp/O00273/DFFA_HUMAN	135694.2441	252507.1797	615627.2406	453266.4959	158047.6436	378517.375	450135.5555	900271.1111	397336.0036	554181.8744	NA	391865.7614	1204497.526	358099.2571	393159.5994	172954.6956	672884.797	614903.2899	677565.0809	912838.4275	517069.9722	195011.2452	610777.116	456419.2137	563432.4732	605065.4008	NA	554181.8744	619195.1549	499180.651	286862.528	165905.2483	289552.0056	589854.6628	492580.5031	194579.4734	457121.1151	311743.51	542776.9764	545397.5141	437826.5751	456419.2137	644483.4995	489178.0011	422912.5947	174153.507	366409.9504	NA	345010.2565
1/sp/O00291/HIP1_HUMAN	NA	57449.23255	73136.47845	NA	12245.80504	138545.4686	NA	120610.8357	NA	98647.85084	26615.88652	NA	54350.28575	NA	136798.9418	141456.6034	120610.8357	39786.73797	61147.25013	NA	26432.03717	27853.7112	70792.41184	176584.5994	67208.04086	61632.13187	NA	NA	71636.7248	78550.20763	19893.36899	86475.27044	NA	NA	168221.1992	NA	65028.55116	NA	NA	81102.67418	41764.80264	26249.45775	NA	48765.58834	NA	NA	53026.12531	NA	97966.44036
1/sp/O00299/CLIC1_HUMAN	3836361.144	3002428.971	6142559.303	5650707.18	2309027.87	3200797.553	7881288.05	4885246.741	5235877.815	6627346.869	5055828.181	6357376.058	7719093.488	6813666.95	4621836.062	3298095.483	5611674.895	5383078.376	3601084.444	5199710.965	4558096.381	2575576.174	5722148.741	5534417.308	6504706.529	6763460.695	1691650.379	5650707.18	7949732.779	4362568.52	5572912.225	2326935.837	2225733.121	5272296.225	2425750.938	2459613.159	4763078.728	4967386.188	7508014.47	4669875.654	7456152.826	3995653.366	6193289.587	2681139.711	3676750.883	3454391.098	3003914.548	3049201.373	6085517.828
1/sp/O00300/TR11B_HUMAN	NA	NA	NA	NA	NA	NA	NA	NA	NA	NA	NA	NA	NA	NA	NA	NA	NA	NA	NA	NA	NA	NA	NA	NA	NA	NA	NA	NA	NA	NA	NA	NA	NA	NA	NA	NA	NA	NA	NA	NA	NA	NA	NA	NA	NA	NA	122294.5003	NA	NA
1/sp/O00303/EIF3F_HUMAN	1345883.454	1726201.227	1832765.262	2025715.304	1116015.011	2845005.479	1679965.296	2904785.091	1364555.837	1482910.4	989062.1804	1238360.561	5272296.225	1656836.717	2250093.159	1167603.566	2279048.19	3091766.638	2459613.159	1545883.319	1997826.683	1380566.657	2651061.17	1264381.149	2889673.987	3148248.865	845825.1893	1851162.354	3618435.816	2064265.787	2216727.498	1838375.442	519170.6081	3223060.86	2053993.236	1567463.046	1963780.015	696764.6442	1282031.252	1847946.168	912838.4275	2442623.37	2062228.084	1663259.615	489178.0011	345901.0818	1421450.329	1179709.326	3194154.521
1/sp/O00330/ODPX_HUMAN	239555.4317	272564.3725	652234.8371	499456.6707	NA	NA	391865.7614	303218.8673	389158.9469	209995.662	204198.1315	402882.6075	394591.4034	161368.5605	614355.1358	303218.8673	517069.9722	731247.3673	236257.4013	992013.343	279018.2571	95287.5429	666162.2696	389158.9469	449147.2937	641885.6766	NA	229796.9302	282100.3997	454221.324	383801.2807	217401.143	NA	746612.4289	307451.6449	155871.755	560624.3367	360890.0824	794672.0072	909729.416	265803.3939	565826.4137	481442.0655	377065.9641	NA	NA	649963.8706	NA	449778.1824
1/sp/O00338/ST1C2_HUMAN	250534.2472	334736.4339	NA	53602.02931	NA	NA	200049.847	NA	NA	428816.2345	158047.6436	20031.73831	290866.9797	169391.2702	121732.5904	111027.2626	NA	NA	NA	NA	561917.9651	41764.80264	138545.4686	NA	324981.9353	106588.89	NA	NA	252510.7086	248869.8014	NA	NA	NA	NA	67847.12205	NA	328427.7711	140479.4913	21769.18838	163621.1817	209995.662	85284.73984	NA	707551.339	NA	168221.1992	NA	NA	822696.055
1/sp/O00339/MATN2_HUMAN	NA	NA	193509.5487	NA	NA	228209.6069	101421.2194	52498.9155	133826.1013	NA	NA	NA	NA	59888.85792	382023.7065	475801.4029	NA	161368.5605	127487.8293	NA	72716.74492	195181.5833	NA	195932.8807	266907.0661	294927.3314	NA	197295.7017	269513.871	183801.5022	NA	212927.0922	197295.7017	NA	277090.9372	535304.4054	189103.6396	NA	NA	242899.5009	NA	405684.8777	195915.3943	NA	496006.6715	NA	221469.8115	85284.73984	226899.2352
1/sp/O00391/QSOX1_HUMAN	1027218.956	219420.8417	NA	320507.813	239898.1112	1100707.721	951602.8058	90774.5341	286862.528	389158.9469	1075279.086	NA	NA	85877.94212	288518.3478	240741.7107	27746.1504	139509.1286	148489.3566	731247.3673	256749.1545	128557.684	637173.8212	124864.1677	485414.7184	236333.0727	NA	60305.41787	341387.9074	975185.7034	67847.12205	191900.6403	NA	159146.9519	149522.1818	NA	35857.816	NA	894052.4843	338782.5404	106463.5461	NA	100720.6519	597888.1138	NA	81245.48382	148470.5058	120610.8357	159146.9519
1/sp/O00401/WASL_HUMAN	120610.8357	226633.248	NA	69272.73431	NA	NA	NA	NA	NA	158047.6436	NA	146445.0598	NA	46020.84969	152663.9606	237900.7015	189258.6875	NA	66913.05067	NA	NA	63743.91463	116260.5799	189258.6875	185531.819	96200.82045	NA	NA	114923.3075	188064.2708	5077.842739	NA	NA	NA	NA	124001.6679	NA	NA	122294.5003	118128.7006	NA	NA	40622.74191	124438.8962	NA	NA	126607.2065	NA	127487.8293
1/sp/O00410/IPO5_HUMAN	372851.8977	404761.7075	1538731.906	284881.0238	320172.0016	711251.3696	731247.3673	1019902.634	277090.9372	428816.2345	267830.6259	181549.0682	1034139.944	248003.3357	591206.5149	1139524.095	767602.5614	1147450.112	682277.9187	1012857.652	355625.6848	597598.7502	432766.2719	805765.215	638315.0979	1023487.777	161368.5605	687023.5369	755085.1012	266766.2441	632190.5744	489178.0011	NA	985161.0063	598088.7271	103552.2948	570236.1483	567802.3454	466009.5516	478671.1146	593957.4265	828418.3586	1183792.602	325670.2789	350729.6809	214408.1172	321256.0487	400099.6941	857818.141
1/sp/O00411/RPOM_HUMAN	87076.75351	7332.045381	NA	NA	NA	NA	NA	NA	NA	NA	NA	NA	136638.0722	NA	NA	NA	NA	108700.5715	37380.54544	NA	NA	NA	32541.65489	NA	NA	72214.45367	NA	NA	182811.8418	NA	NA	NA	NA	NA	NA	NA	NA	NA	NA	34159.51805	NA	NA	NA	67847.12205	NA	NA	NA	NA	95950.32017
1/sp/O00422/SAP18_HUMAN	71735.93874	132570.4493	444759.6511	589854.6628	123145.1258	4973.342246	509951.3171	207104.5897	46020.84969	402882.6075	358422.4161	156955.9288	542776.9764	668236.8422	85918.90257	408506.6391	63743.91463	527934.7114	46020.84969	641015.6259	NA	478043.4436	152039.3106	375902.7645	906532.9919	382045.3577	341138.9594	NA	181549.0682	99132.67816	NA	198668.0018	NA	NA	269513.871	373306.2145	202479.0081	502930.6666	223513.1211	419991.324	31000.41697	NA	245875.5012	214270.2455	225067.7778	NA	138418.3055	NA	227465.988
1/sp/O00423/EMAL1_HUMAN	NA	NA	NA	NA	NA	NA	NA	NA	NA	NA	NA	NA	NA	148489.3566	NA	NA	NA	NA	NA	NA	NA	NA	NA	NA	NA	NA	NA	NA	NA	NA	NA	114898.4651	NA	NA	201441.3038	212927.0922	NA	NA	NA	NA	NA	NA	NA	NA	129267.493	NA	NA	NA	NA
1/sp/O00425/IF2B3_HUMAN	NA	75804.71682	169390.4346	318293.9038	NA	NA	NA	273276.1444	NA	NA	NA	NA	360590.0344	NA	NA	141456.6034	NA	NA	NA	NA	NA	NA	57848.82356	NA	NA	201441.3038	NA	NA	408506.6391	NA	253214.413	NA	NA	NA	NA	NA	71220.25595	NA	NA	NA	NA	NA	NA	NA	NA	NA	NA	NA	NA
1/sp/O00429/DNM1L_HUMAN	182968.8376	300151.2433	284726.982	275176.9303	152663.9606	437826.5751	687023.5369	619180.2805	218913.2876	294927.3314	169391.2702	244589.0005	443938.4063	NA	368500.5143	301605.3651	459593.8604	313911.8575	292890.1195	299044.3635	269513.871	106786.6414	238170.7737	267652.2027	308190.521	284013.8145	NA	329518.5141	426857.0482	220537.5427	417090.232	389158.9469	140228.4521	469250.9044	288857.8147	77935.87749	251061.2808	183477.1691	299044.3635	226311.4753	345901.0818	290866.9797	243184.579	185032.256	90147.50859	47643.77145	293407.0457	324981.9353	459526.5512
1/sp/O00442/RTCA_HUMAN	326404.9099	264809.3441	414712.5012	363098.1364	160253.9065	148489.3566	114898.4651	NA	NA	623487.0199	154795.0701	273276.1444	158047.6436	524288	380944.0749	379121.9777	462790.5885	NA	246290.2516	271388.4882	126607.2065	189791.4509	638557.6751	475801.4029	550829.8837	583786.9275	NA	NA	509289.1896	448927.62	NA	434802.286	NA	422912.5947	189258.6875	226633.248	318358.123	48983.22018	NA	456419.2137	234625.4522	NA	345520.4941	275787.5478	NA	NA	267816.7529	509951.3171	417470.9397
1/sp/O00443/P3C2A_HUMAN	NA	70109.99968	159512.5556	136638.0722	NA	NA	147463.6657	275176.9303	71715.63201	217401.143	68457.3311	77397.53506	294927.3314	112533.8889	NA	64633.74652	153725.8225	169391.2702	NA	NA	109456.6438	75544.10993	143431.264	NA	263967.3557	218522.2157	NA	NA	174153.507	108397.9385	109456.6438	NA	32316.87326	212927.0922	NA	NA	108568.282	37122.33915	95950.32017	166413.7329	136638.0722	77935.87749	77935.87749	65096.44104	62866.33332	NA	135176.9206	NA	202842.4388
1/sp/O00453/LST1_HUMAN	179049.6285	NA	NA	NA	NA	212927.0922	NA	NA	NA	NA	NA	NA	NA	NA	NA	NA	NA	NA	NA	NA	NA	NA	NA	NA	71220.25595	NA	NA	NA	NA	57052.40172	NA	NA	NA	NA	NA	NA	NA	NA	NA	NA	NA	NA	NA	NA	NA	NA	NA	NA	NA
1/sp/O00458/IFRD1_HUMAN	NA	NA	NA	NA	NA	NA	NA	NA	NA	NA	NA	NA	78477.96439	NA	NA	NA	NA	58251.19395	NA	15393.14072	NA	NA	NA	NA	NA	NA	NA	NA	10441.20066	NA	NA	57449.23255	31216.04192	NA	NA	NA	NA	NA	NA	31433.16666	NA	NA	NA	NA	NA	NA	66450.84847	NA	31651.80163
1/sp/O00461/GOLI4_HUMAN	343230.3506	352055.2628	426683.095	649963.8706	112277.518	614903.2899	558036.5142	472514.8025	654484.7268	234625.4522	71715.63201	472514.8025	1012857.652	375902.7645	415128.3092	107204.0586	489178.0011	539027.7419	397336.0036	1100707.721	187951.3823	346695.7105	582151.8804	581733.9594	506477.4898	1048529.004	207104.5897	677565.0809	1040390.667	372528.8262	520666.4782	863597.7745	87179.27253	659037.0281	453266.4959	992013.343	649431.3956	611209.3583	373306.2145	341802.9747	581733.9594	489178.0011	663617.7196	337097.2721	148489.3566	265803.3939	330475.9295	472514.8025	603585.6337
1/sp/O00462/MANBA_HUMAN	38165.99016	67847.12205	66450.84847	212927.0922	NA	151609.4336	140479.4913	NA	97289.73672	NA	NA	NA	76862.91123	NA	62000.83394	NA	15608.02096	197295.7017	115697.6471	NA	NA	NA	34397.11629	64187.28862	67378.46774	114457.8912	NA	66450.84847	158047.6436	NA	NA	55108.98747	NA	NA	46663.27681	NA	97289.73672	NA	NA	NA	NA	NA	106463.5461	88650.99385	NA	NA	61652.27942	NA	104272.558
1/sp/O00468/AGRIN_HUMAN	239759.4256	365484.9481	159169.764	80684.28027	218913.2876	466009.5516	80684.28027	132901.6969	184083.3988	311743.51	63214.9518	358099.2571	248003.3357	NA	303214.687	349523.9949	267652.2027	716198.5141	124001.6679	118128.7006	208545.116	124001.6679	286349.442	202842.4388	216778.7255	240227.9985	NA	475801.4029	198650.2713	489960.9498	331810.4966	336442.3985	53175.99958	128374.5772	414209.1793	185363.8	198668.0018	NA	527934.7114	470729.7296	NA	550353.8606	239667.3177	263321.1318	138545.4686	62432.08384	212088.4823	440871.8998	217445.006
1/sp/O00469/PLOD2_HUMAN	1161957.257	1230976.746	706132.1069	489178.0011	357459.9795	964886.6859	55108.98747	496006.6715	218913.2876	1442360.137	206153.0005	778317.8938	145433.4898	122294.5003	526658.9594	242603.8902	1412676.795	251465.3333	971598.0036	1179709.326	762300.3432	150114.5041	455023.6301	817013.2783	203696.4172	774834.1298	NA	610655.8426	189396.8001	739466.1283	845825.1893	925581.177	33225.42423	1956712.004	845825.1893	237900.7015	461184.6327	659746.9741	1703416.738	441390.9563	1589344.014	677565.0809	641077.2225	384614.2095	405684.8777	1535205.123	377318.8136	269513.871	382414.9338
1/sp/O00471/EXOC5_HUMAN	167059.2105	163621.1817	92041.69938	85877.94212	NA	77935.87749	106463.5461	NA	NA	107204.0586	NA	NA	125732.6666	NA	150562.1908	91405.92092	57848.82356	87682.42023	80126.95324	116502.3879	NA	NA	115122.111	81245.48382	87746.40697	72786.523	NA	37902.35841	117809.2214	99583.295	107949.7218	110217.9749	NA	67378.46774	NA	NA	186653.1072	NA	52864.07433	74244.67831	NA	NA	109456.6438	177812.8424	NA	NA	NA	102126.6598	96020.34046
1/sp/O00479/HMGN4_HUMAN	61572.56289	447026.2421	NA	NA	NA	NA	NA	NA	NA	NA	NA	NA	NA	NA	NA	NA	NA	NA	NA	NA	NA	649868.681	NA	NA	NA	133826.1013	NA	NA	11828.66797	NA	NA	NA	716198.5141	NA	137588.4652	88292.29969	475801.4029	134756.9355	NA	NA	NA	NA	114104.8034	NA	NA	NA	NA	NA	NA
1/sp/O00483/NDUA4_HUMAN	NA	343511.7685	875653.1502	437826.5751	NA	NA	NA	NA	NA	91405.92092	279018.2571	NA	NA	654484.7268	NA	NA	NA	9809.745548	NA	NA	NA	524288	NA	NA	1012857.652	614903.2899	NA	NA	1196177.454	NA	NA	NA	NA	NA	NA	400099.6941	900271.1111	2864794.057	162490.9676	NA	NA	NA	401675.507	182206.7143	NA	NA	NA	NA	82379.62851
1/sp/O00487/PSDE_HUMAN	995539.5405	857869.4622	1268256.363	1221311.685	647605.4288	1246974.04	1345769.594	2216727.498	985161.0063	964886.6859	1217678.378	1535205.123	1813065.984	767602.5614	1425271.592	948999.7169	1679965.296	1402918.724	1019902.634	2039805.268	1221311.685	759330.0057	1804537.624	958221.7268	1778701.883	2136836.169	226633.248	783731.5229	1458494.112	1617849.58	1123835.93	1147450.112	499504.6646	1374047.074	1155431.259	1155431.259	1040697.214	596452.6683	985161.0063	1428025.775	1813065.984	1229806.58	1379488.212	1347839.177	964886.6859	985161.0063	1257901.979	721180.0687	1535352.644
1/sp/O00488/ZN593_HUMAN	NA	NA	153725.8225	114898.4651	NA	NA	NA	169391.2702	NA	NA	NA	NA	128374.5772	NA	NA	NA	NA	NA	NA	NA	NA	NA	NA	NA	154795.0701	NA	NA	NA	38967.93874	NA	NA	NA	NA	NA	NA	NA	NA	NA	NA	NA	NA	NA	NA	NA	NA	NA	NA	NA	101421.2194
1/sp/O00499/BIN1_HUMAN	71220.25595	139569.8781	145311.1276	NA	NA	114104.8034	NA	197295.7017	145433.4898	269513.871	69697.47364	136638.0722	145433.4898	53231.77305	209411.0135	539027.7419	161368.5605	177812.8424	72716.74492	208545.116	181549.0682	143431.264	159391.695	134756.9355	101130.8514	208912.6093	NA	NA	77935.87749	316275.2093	228209.6069	189258.6875	NA	125732.6666	111756.5605	NA	189323.194	60305.41787	NA	133826.1013	271388.4882	155871.755	NA	239607.2264	92681.90002	NA	141098.081	50012.46176	161368.5605
1/sp/O00505/IMA4_HUMAN	145433.4898	139754.9683	176652.4762	88292.29969	19755.95545	215899.4436	244589.0005	200049.847	110217.9749	181549.0682	93975.69113	NA	375902.7645	21769.18838	133781.2129	147053.1124	200049.847	260333.2391	158047.6436	207104.5897	234625.4522	72087.51837	331923.59	169391.2702	229734.8404	333317.9921	NA	220435.9499	261776.889	207739.3466	193235.4148	128374.5772	NA	133826.1013	205674.0138	NA	172160.3602	45519.26	NA	219035.8098	209995.662	195932.8807	201626.7414	113352.3775	93975.69113	30362.43761	132757.2362	74761.09088	256169.6256
1/sp/O00506/STK25_HUMAN	NA	37640.5477	NA	31216.04192	NA	40342.14014	NA	NA	NA	NA	NA	NA	109456.6438	NA	37640.5477	NA	NA	18432.95821	NA	NA	NA	NA	NA	NA	25888.07371	49323.92542	NA	NA	51418.50344	37229.18562	70239.74564	NA	NA	NA	NA	NA	51776.14741	NA	NA	NA	NA	NA	28329.156	NA	NA	NA	NA	NA	44146.14985
1/sp/O00515/LAD1_HUMAN	997616.3394	1117591.41	1840983.457	375902.7645	711770.4094	1864038.206	1026996.618	772941.6594	531606.7877	422912.5947	1241642.803	386470.8297	2025715.304	370727.6001	1174419.694	909911.2447	834180.464	2247671.861	932019.1032	641015.6259	894052.4843	375047.7728	1544001.966	2392354.908	935305.3911	1335546.553	602248.7631	1943196.007	2719729.943	1179604.04	932019.1032	1383604.327	76862.91123	1800542.222	900271.1111	654484.7268	1513627.306	1026369.627	602248.7631	1080415.309	668236.8422	447026.2421	1694143.988	1258307.015	414209.1793	531606.7877	567508.9449	375902.7645	1809826.004
1/sp/O00533/NCHL1_HUMAN	NA	NA	NA	NA	NA	NA	NA	NA	NA	NA	NA	NA	NA	NA	NA	NA	NA	NA	NA	NA	NA	NA	NA	NA	NA	NA	NA	NA	NA	NA	NA	NA	NA	NA	NA	NA	NA	NA	NA	NA	NA	NA	NA	NA	NA	NA	79023.8218	NA	NA
1/sp/O00534/VMA5A_HUMAN	335296.5185	430860.6733	221969.2032	129267.493	187955.8974	271388.4882	402882.6075	NA	425854.1844	124864.1677	121449.7504	176584.5994	NA	269513.871	398248.7923	100720.6519	116502.3879	129267.493	318293.9038	141456.6034	286862.528	82193.68293	235767.0655	414209.1793	365495.212	835043.5402	NA	246290.2516	107871.3817	423861.7151	43841.21012	443938.4063	NA	202842.4388	305327.9213	38431.45562	196642.6309	157412.38	459593.8604	274358.71	81810.59085	174153.507	379064.5602	150562.1908	70728.30171	NA	475801.4029	170569.4797	426877.6087
1/sp/O00541/PESC_HUMAN	185684.042	626741.9867	1100477.676	1299927.741	273056.9078	834180.464	614903.2899	985161.0063	305327.9213	554181.8744	441212.889	569762.0476	1679965.296	589854.6628	556751.8216	389442.9379	1336473.684	1851162.354	887876.8127	998913.3414	381150.1716	187673.1527	877997.8479	358099.2571	852447.8518	1140851.005	443938.4063	834180.464	1312776.132	789708.8945	524288	558036.5142	162931.8638	1472667.19	189258.6875	NA	551649.9145	260144.313	925581.177	774161.1985	391865.7614	741455.2002	1028226.081	818469.3158	NA	58656.36305	246723.9337	NA	880236.1744
1/sp/O00560/SDCB1_HUMAN	745062.8869	371559.5087	222773.2678	193235.4148	226633.248	443938.4063	NA	NA	161368.5605	135694.2441	372010.7834	131983.6779	311743.51	NA	167059.2105	168221.1992	811369.7553	659037.0281	1432397.028	236257.4013	NA	NA	192795.1924	275176.9303	573725.056	234878.2019	NA	158047.6436	211456.2973	NA	301124.3816	93326.55362	NA	475801.4029	149522.1818	163621.1817	282049.3115	NA	539027.7419	164232.3933	577715.6294	115697.6471	550367.0816	306513.3931	277090.9372	900271.1111	194579.4734	663620.9931	822696.055
1/sp/O00562/PITM1_HUMAN	87682.42023	59064.35032	NA	NA	NA	NA	NA	NA	NA	NA	NA	NA	NA	NA	50360.32594	NA	NA	NA	NA	NA	NA	NA	NA	61572.56289	NA	NA	NA	NA	NA	NA	NA	NA	NA	74761.09088	52136.279	NA	77397.53506	NA	NA	NA	NA	93326.55362	NA	NA	NA	NA	20738.15604	NA	97966.44036
1/sp/O00566/MPP10_HUMAN	NA	75281.09539	177081.6852	NA	NA	NA	182811.8418	189258.6875	NA	NA	NA	NA	NA	154795.0701	NA	NA	234625.4522	152663.9606	NA	NA	NA	NA	109456.6438	NA	NA	106927.9679	NA	NA	142440.5119	191900.6403	NA	NA	65536	112533.8889	NA	NA	48644.86836	NA	NA	175364.8405	182811.8418	100720.6519	129414.2415	NA	NA	NA	NA	NA	127487.8293
1/sp/O00567/NOP56_HUMAN	323478.5359	995771.1588	1759170.369	2097152	428857.4403	1131652.827	1462494.735	1751306.3	919187.7208	1123835.93	961701.8881	1402918.724	1012857.652	1877003.618	1034537.454	786582.4463	1645392.11	1139524.095	1264381.149	1187914.853	794672.0072	877106.9842	1592986.536	1264381.149	1823120.146	1568100.389	542776.9764	741455.2002	1217680.196	1020012.179	964886.6859	1005861.333	585609.1582	3070410.245	772941.6594	211456.2973	934642.7378	1146064.336	1246974.04	1806001.291	834180.464	1108363.749	1593163.569	1014596.474	496006.6715	459593.8604	1101124.161	565826.4137	1244236.338
1/sp/O00571/DDX3X_HUMAN	1877048.708	3244395.469	4769559.208	4372418.311	1346989.438	3454391.098	4194304	8159221.073	3430529.876	3028139	3609738.668	5572912.225	3832886.907	2442623.37	3263036.957	3809861.462	3454391.098	3070410.245	3995653.366	3940644.025	3601084.444	2474923.743	4972102.168	2141217.621	4637649.956	5851386.95	499456.6707	2171107.906	4892759.486	3878391.24	2392354.908	3290784.22	2279102.939	4751659.412	2748094.148	1063213.575	3280994.393	2509237.513	2654483.973	3327432.512	2945334.38	2408995.053	2806107.066	2224046.55	1556635.788	1679965.296	5125935.89	1703416.738	3769865.357
1/sp/O00584/RNT2_HUMAN	149957.0146	124657.2941	46311.14557	598088.7271	NA	NA	405684.8777	NA	218913.2876	265803.3939	NA	194579.4734	NA	110984.6016	NA	425854.1844	97289.73672	165905.2483	135694.2441	176584.5994	NA	75804.71682	113316.624	524288	246359.9902	142016.9745	NA	118128.7006	107949.7218	111756.5605	115697.6471	44146.14985	NA	221969.2032	104997.831	NA	174153.507	81528.03734	73222.52988	127487.8293	118128.7006	112533.8889	161368.5605	141456.6034	38431.45562	117312.7261	129267.493	135694.2441	155871.755
1/sp/O00585/CCL21_HUMAN	20882.40132	NA	NA	NA	NA	17079.75903	NA	NA	NA	NA	NA	NA	NA	NA	NA	NA	NA	NA	NA	NA	NA	NA	NA	NA	NA	NA	NA	NA	NA	15181.21881	NA	NA	NA	NA	NA	NA	NA	NA	NA	NA	NA	35610.12798	NA	NA	NA	NA	NA	NA	NA
1/sp/O00592/PODXL_HUMAN	NA	193034.6704	188605.0349	NA	62505.35702	138545.4686	180295.0172	160253.9065	237900.7015	170569.4797	732401.1216	NA	189258.6875	241221.6715	275968.9516	331810.4966	193235.4148	294927.3314	262144	271388.4882	269513.871	86475.27044	311524.4907	360590.0344	151941.3013	368244.855	NA	54350.28575	353169.1988	199701.1572	164759.257	397336.0036	NA	165905.2483	191900.6403	286862.528	233811.2651	NA	152663.9606	203887.9895	156955.9288	254975.6585	428672.3993	100024.9235	191900.6403	NA	228066.8942	159146.9519	160804.996
1/sp/O00602/FCN1_HUMAN	NA	NA	NA	NA	NA	NA	NA	NA	NA	NA	NA	NA	NA	NA	NA	NA	NA	NA	NA	NA	NA	NA	NA	NA	NA	NA	NA	NA	NA	NA	NA	NA	NA	NA	NA	NA	NA	NA	NA	NA	NA	NA	NA	NA	NA	NA	NA	NA	NA
1/sp/O00625/PIR_HUMAN	143468.409	35857.816	154526.1311	NA	114898.4651	NA	NA	275176.9303	NA	NA	NA	296978.7132	51776.14741	NA	324981.9353	NA	158047.6436	NA	NA	NA	NA	NA	202842.4388	260333.2391	NA	97718.14399	NA	NA	180424.5422	153406.7549	NA	NA	225410.2221	NA	NA	267652.2027	43237.63522	40622.74191	299044.3635	160253.9065	273276.1444	NA	120211.6005	65536	NA	31433.16666	19755.95545	64633.74652	46987.84557
1/sp/O00629/IMA3_HUMAN	NA	121780.1641	287277.2169	292890.1195	143431.264	152663.9606	214408.1172	400099.6941	141456.6034	69272.73431	343675.6103	290866.9797	202842.4388	85877.94212	298059.0112	171378.7983	242899.5009	172950.5409	172950.5409	84110.59962	220435.9499	251465.3333	281441.4522	NA	308285.8712	404910.5629	NA	217401.143	130274.9316	253230.1062	265803.3939	239555.4317	111756.5605	400099.6941	267652.2027	234625.4522	165042.1856	197295.7017	209995.662	250031.7901	225067.7778	195932.8807	95361.24238	62426.51196	NA	72716.74492	240577.9293	NA	171953.627
1/sp/O00635/TRI38_HUMAN	131072	147064.5428	85877.94212	47975.16008	141456.6034	145433.4898	198668.0018	47643.77145	168221.1992	104272.558	117976.3806	66913.05067	NA	177812.8424	137824.6699	42938.97106	97289.73672	72214.45367	96617.70742	386470.8297	135694.2441	131072	76331.98032	205674.0138	153725.8225	320156.8688	NA	176584.5994	187348.6819	NA	149522.1818	208545.116	75281.09539	124001.6679	132901.6969	74244.67831	245970.4651	183338.0155	62866.33332	81003.78483	97289.73672	186653.1072	191900.6403	64187.28862	60724.87522	NA	144180.1276	87682.42023	96597.51452
1/sp/O00712/NFIB_HUMAN	NA	NA	37976.13406	NA	NA	65083.30978	40342.14014	NA	73731.83285	NA	NA	NA	118950.3507	195932.8807	67847.12205	NA	28526.20086	93326.55362	92041.69938	170569.4797	NA	47643.77145	NA	39238.98219	250557.0034	26401.6439	NA	NA	141207.9574	147463.6657	168221.1992	43538.37676	2876.303106	182811.8418	86475.27044	45073.7543	114898.4651	NA	NA	109854.1789	68794.23258	170569.4797	NA	23821.88572	45702.96046	NA	17805.06399	NA	65536
1/sp/O00748/EST2_HUMAN	1472359.406	1459892.373	1535205.123	87682.42023	NA	NA	1472667.19	NA	4817990.105	NA	1211436.14	2672947.369	677565.0809	2294900.224	1680492.273	1308969.454	2171107.906	1163467.919	NA	NA	40063.47662	123145.1258	810244.9313	1751306.3	6159438.86	453266.4959	100720.6519	3728076.413	1096968.252	371388.2911	85284.73984	294927.3314	140479.4913	6581568.44	292890.1195	1093104.578	2209240.565	11526185.11	561917.9651	1057395.789	440871.8998	6098402.745	436237.8891	1084855.773	1318074.056	2845005.479	1186002.344	NA	1015346.72
1/sp/O00750/P3C2B_HUMAN	NA	NA	50602.98083	55492.30079	NA	NA	170569.4797	97289.73672	122294.5003	NA	13682.08047	102126.6598	76862.91123	154795.0701	NA	NA	NA	103552.2948	NA	NA	NA	104272.558	76331.98032	80126.95324	214408.1172	112625.4433	NA	118950.3507	214037.2759	137631.8768	NA	NA	NA	153725.8225	NA	NA	75804.71682	7131.550215	NA	53231.77305	33923.56102	37122.33915	NA	NA	NA	NA	123145.1258	NA	83505.20991
1/sp/O00754/MA2B1_HUMAN	267173.4765	367150.3735	133804.7332	391865.7614	57848.82356	381150.1716	447026.2421	NA	663620.9931	226633.248	71373.57399	292890.1195	23987.58004	434802.286	339949.8719	291767.0431	391865.7614	322737.1211	589854.6628	176584.5994	336442.3985	295943.5525	301397.3292	419991.324	321479.5614	424451.2343	184083.3988	159146.9519	85284.73984	248983.6432	288857.8147	129267.493	91615.4086	177812.8424	336442.3985	NA	403518.2714	NA	391865.7614	58656.36305	309590.1402	260333.2391	205998.524	125732.6666	353169.1988	279018.2571	403366.3543	363098.1364	325782.5137
1/sp/O00757/F16P2_HUMAN	2281019.431	1670052.313	146445.0598	NA	313911.8575	569762.0476	201441.3038	NA	338782.5404	482443.343	487839.8652	167059.2105	408506.6391	558036.5142	329518.5141	1056573.29	151609.4336	419991.324	NA	170569.4797	244589.0005	127487.8293	210293.5728	NA	346693.8315	296792.2319	NA	602248.7631	499352.2853	265078.6735	550353.8606	731247.3673	NA	318293.9038	509951.3171	654484.7268	239263.8907	131072	343511.7685	569762.0476	NA	394591.4034	614154.9474	994057.1205	237900.7015	NA	273481.8626	225067.7778	473191.871
1/sp/O00762/UBE2C_HUMAN	NA	NA	521279.4802	NA	NA	NA	NA	561917.9651	NA	NA	124864.1677	NA	485799.0018	NA	NA	NA	687023.5369	NA	147463.6657	NA	105728.1487	NA	NA	NA	687023.5369	47643.77145	NA	NA	350345.645	NA	NA	NA	NA	NA	NA	NA	159146.9519	NA	NA	316095.2872	294927.3314	88292.29969	181549.0682	NA	190575.0858	NA	117312.7261	NA	NA
1/sp/O00763/ACACB_HUMAN	NA	NA	NA	NA	NA	NA	NA	NA	NA	NA	NA	NA	NA	NA	111756.5605	NA	NA	NA	NA	NA	NA	NA	329518.5141	NA	NA	NA	NA	NA	NA	156687.562	NA	197295.7017	NA	NA	NA	NA	NA	NA	NA	NA	NA	NA	NA	80684.28027	NA	NA	5672225.767	NA	226633.248
1/sp/O00764/PDXK_HUMAN	2494487.3	1930865.87	1875465.905	1503611.058	965529.902	1545883.319	2672947.369	746612.4289	2310862.518	5128125.007	1344034.303	1645392.11	2599855.482	2141217.621	1494599.452	1413966.245	2654483.973	2476721.122	1514069.5	2924989.469	1383604.327	1406374.751	2695430.08	1813065.984	2227060.857	2407682.797	964886.6859	1567463.046	1226285.654	958392.5146	2904785.091	1131652.827	621695.7473	4282435.243	2599855.482	561917.9651	2461090.468	798501.0343	3268053.113	1637049.354	2825353.59	2884720.275	1847960.574	1779210.069	951602.8058	1472667.19	774176.8675	1374047.074	2094447.845
1/sp/O00767/ACOD_HUMAN	198787.327	220169.7293	214408.1172	220435.9499	299044.3635	236257.4013	NA	NA	61572.56289	496006.6715	NA	62432.08384	985161.0063	NA	180295.0172	NA	645474.2422	211456.2973	89524.81427	546552.2888	NA	NA	353169.1988	NA	NA	315094.383	NA	220435.9499	606437.7346	NA	343511.7685	NA	NA	1691650.379	NA	NA	NA	536149.0029	822696.055	311743.51	353169.1988	350729.6809	314948.3121	NA	37380.54544	296978.7132	NA	NA	223513.1211
1/sp/O14497/ARI1A_HUMAN	NA	138545.4686	226453.3185	104272.558	179157.1705	350729.6809	NA	NA	NA	193235.4148	NA	NA	663620.9931	237900.7015	378517.375	NA	104997.831	NA	263967.3557	NA	271388.4882	359372.152	225067.7778	NA	736333.595	246428.0165	NA	NA	408504.6241	108701.1831	135694.2441	NA	NA	212927.0922	254975.6585	159146.9519	296000.6929	297235.582	NA	NA	NA	262144	NA	NA	NA	NA	111513.222	80126.95324	341138.9594
1/sp/O14498/ISLR_HUMAN	485799.0018	645444.5494	640310.3299	NA	NA	736333.595	NA	NA	NA	60305.41787	NA	NA	NA	NA	1149814.125	170776.7454	1645392.11	220435.9499	1813065.984	NA	NA	150562.1908	NA	3290784.22	NA	NA	NA	589854.6628	NA	853572.7279	772941.6594	731247.3673	47643.77145	93975.69113	475801.4029	NA	1229789.625	NA	NA	NA	105728.1487	869604.5721	735849.3566	738865.7377	358099.2571	262144	279018.2571	875653.1502	431346.471
1/sp/O14519/CDKA1_HUMAN	NA	NA	28526.20086	NA	56816.1978	NA	85284.73984	NA	NA	NA	NA	85877.94212	NA	NA	NA	NA	26432.03717	NA	NA	NA	NA	51063.32989	NA	NA	NA	NA	NA	NA	111756.5605	73222.52988	NA	NA	NA	NA	NA	NA	NA	21027.64991	NA	NA	NA	NA	NA	25006.23088	NA	NA	NA	NA	NA
1/sp/O14531/DPYL4_HUMAN	NA	207185.6132	267652.2027	NA	NA	408506.6391	NA	NA	NA	182811.8418	NA	NA	NA	207104.5897	507527.0438	353169.1988	151609.4336	212927.0922	294927.3314	NA	971598.0036	906532.9919	NA	NA	NA	NA	NA	NA	NA	335682.9877	373306.2145	244589.0005	NA	103552.2948	659037.0281	513498.309	NA	NA	NA	NA	NA	NA	NA	169391.2702	447026.2421	NA	197622.845	327242.3634	614903.2899
1/sp/O14545/TRAD1_HUMAN	NA	NA	27364.16094	67847.12205	17318.18358	NA	NA	NA	NA	110217.9749	NA	NA	NA	NA	NA	57052.40172	NA	NA	NA	NA	NA	52864.07433	NA	NA	87076.75351	158047.6436	NA	NA	39238.98219	NA	NA	NA	NA	NA	NA	NA	NA	68319.0361	NA	NA	NA	NA	70239.74564	28510.43614	NA	NA	134756.9355	NA	NA
1/sp/O14548/COX7R_HUMAN	180930.7352	173204.0572	224294.0236	176584.5994	NA	204253.3196	428816.2345	262144	209995.662	NA	NA	33225.42423	62432.08384	154795.0701	301357.2841	NA	179049.6285	207104.5897	142440.5119	265803.3939	280958.9826	187849.7526	142438.5482	320507.813	343230.3506	243183.0612	NA	176584.5994	166842.2987	415538.1672	260333.2391	137588.4652	NA	220435.9499	149522.1818	174153.507	243861.3673	363096.3453	327242.3634	229033.9428	279018.2571	221969.2032	145716.5712	316638.0937	49323.92542	110217.9749	236537.9836	282913.2068	201091.3222
1/sp/O14556/G3PT_HUMAN	3563858.594	3466443.015	5321726.6	1432397.028	2659650.835	NA	5308967.945	7202168.889	3336721.856	5235877.815	3579303.144	4023445.333	2710260.323	10471755.63	3892844.534	4817990.105	4653871.675	627823.7151	7881288.05	4817990.105	3832886.907	2505781.373	9147896.829	6313462.454	7103014.501	4479156.122	1196177.454	11538881.1	7876024.297	3564131.391	2408995.053	762300.3432	1504328.222	3601084.444	4194304	2442623.37	2324346.179	1554425.685	3091766.638	11781337.52	3502612.601	3223060.86	4653871.675	4381426.506	NA	17248887.74	1923033.82	3313673.435	10500346.85
1/sp/O14558/HSPB6_HUMAN	NA	NA	NA	NA	NA	NA	NA	218913.2876	NA	NA	NA	NA	NA	NA	475423.653	2604042.067	1916443.454	971598.0036	817013.2783	NA	NA	1098423.133	NA	370727.6001	1462494.735	NA	NA	92681.90002	NA	6098402.745	627823.7151	NA	4049191.626	NA	1739209.144	7202168.889	220435.9499	NA	NA	778317.8938	NA	3406833.475	510943.9199	487980.4343	5611674.895	75804.71682	979419.3333	1668360.928	NA
1/sp/O14561/ACPM_HUMAN	1709471.68	2070356.35	3731455.647	3526975.198	692598.6362	2156110.968	3651353.71	3754007.235	1775753.625	2326935.837	2255451.63	2201415.442	2581896.969	2171107.906	4238996.416	2392354.908	3676750.883	4023445.333	1462494.735	4653871.675	3995653.366	2413684.079	2662203.608	2825353.59	4020251.025	4643511.324	2546351.23	2156110.968	2739702.649	2536984.544	2884720.275	3502612.601	NA	5128125.007	2425750.938	1600398.776	3294329.209	7140049.012	2965820.801	2439473.75	4589800.448	3913424.009	2332281.441	3432816.747	1503611.058	721180.0687	2145522.517	1775753.625	2600417.601
1/sp/O14562/UBFD1_HUMAN	NA	NA	455026.3568	502930.6666	NA	479110.8634	NA	338782.5404	NA	NA	NA	NA	828418.3586	NA	411348.0275	NA	NA	691802.1635	539027.7419	NA	NA	NA	159146.9519	NA	NA	554181.8744	NA	NA	513498.309	NA	499456.6707	143431.264	NA	NA	NA	NA	NA	128374.5772	NA	NA	271388.4882	NA	434802.286	443938.4063	NA	NA	208545.116	NA	NA
1/sp/O14578/CTRO_HUMAN	NA	53974.86091	NA	NA	NA	114104.8034	NA	100024.9235	NA	NA	NA	NA	46020.84969	NA	NA	NA	102126.6598	116502.3879	NA	58656.36305	NA	NA	NA	NA	NA	67378.46774	NA	NA	90774.5341	58251.19395	NA	NA	NA	NA	NA	NA	NA	NA	NA	NA	NA	NA	72214.45367	93831.44723	NA	NA	NA	NA	84110.59962
1/sp/O14579/COPE_HUMAN	472512.4717	681891.2306	649774.0445	561917.9651	217145.6523	610655.8426	1048576	561917.9651	746612.4289	767602.5614	170920.8924	577715.6294	894052.4843	443938.4063	670915.9304	375491.165	778317.8938	654484.7268	767602.5614	751805.5291	535304.4054	596013.2655	681398.1611	726196.2728	712987.1922	716600.6524	49323.92542	598088.7271	958136.2083	603740.0251	554181.8744	925581.177	192340.4458	817013.2783	550353.8606	331810.4966	798010.46	724689.0068	789182.8067	517447.307	741455.2002	479110.8634	684755.881	523680.2218	431798.8873	397336.0036	544805.9197	1005861.333	770331.0713
1/sp/O14617/AP3D1_HUMAN	373895.213	413124.0795	496147.1189	606437.7346	97415.15331	506428.826	706338.3975	405684.8777	381150.1716	731247.3673	456323.823	360590.0344	672884.797	554181.8744	622683.0697	811369.7553	428816.2345	378517.375	517069.9722	472514.8025	746612.4289	416224.5903	920017.2222	419991.324	673444.7064	691332.8742	NA	602248.7631	589205.6581	693709.0484	506428.826	363098.1364	NA	509951.3171	593957.4265	151609.4336	520093.5998	202380.33	659037.0281	648502.1336	606437.7346	389158.9469	428294.3615	724117.1794	402882.6075	309590.1402	316056.7491	360590.0344	671050.1577
1/sp/O14618/CCS_HUMAN	98527.79557	277756.731	263251.3797	94629.34376	NA	307451.6449	150562.1908	101421.2194	320507.813	73731.83285	62000.83394	40063.47662	610655.8426	116502.3879	227334.0489	72716.74492	350729.6809	303218.8673	324981.9353	282913.2068	98647.85084	NA	223250.2227	236257.4013	202842.4388	379078.4155	150562.1908	237900.7015	231395.2943	180457.7206	190575.0858	88906.4212	NA	577715.6294	208545.116	165905.2483	310583.4585	75804.71682	130166.6196	150652.6224	228209.6069	353169.1988	359350.4519	143339.0154	103552.2948	101421.2194	115355.3544	327242.3634	292876.6461
1/sp/O14638/ENPP3_HUMAN	381150.1716	174153.507	57052.40172	NA	NA	201441.3038	NA	NA	131072	NA	NA	133826.1013	NA	NA	NA	NA	105728.1487	NA	NA	246290.2516	NA	NA	938501.8088	NA	54350.28575	84596.48931	NA	NA	239555.4317	114041.7446	NA	53231.77305	NA	NA	NA	NA	NA	174153.507	226633.248	NA	NA	74761.09088	95287.5429	199203.4613	NA	NA	118950.3507	NA	99334.0009
1/sp/O14639/ABLM1_HUMAN	130434.793	324588.1475	372124.154	269513.871	358527.9534	324981.9353	414209.1793	303218.8673	539027.7419	NA	362626.6851	453266.4959	772941.6594	316095.2872	589371.4316	343579.9883	271388.4882	437826.5751	253214.413	329518.5141	391865.7614	497146.1335	348608.2787	542776.9764	339617.116	535038.4711	30786.28145	778317.8938	486237.4007	427433.1256	212927.0922	269513.871	297042.9235	701459.3618	355625.6848	99334.0009	469352.3619	364576.9063	677565.0809	360621.544	338782.5404	273276.1444	439525.6664	218188.6602	NA	280958.9826	440684.2188	119777.7158	487980.4343
1/sp/O14646/CHD1_HUMAN	NA	21173.90878	NA	NA	NA	NA	NA	NA	NA	36358.37246	NA	NA	87682.42023	NA	NA	NA	NA	NA	NA	NA	NA	NA	40342.14014	NA	NA	NA	NA	NA	NA	NA	54728.32189	NA	NA	67847.12205	NA	NA	46987.84557	NA	NA	NA	NA	NA	NA	NA	NA	NA	NA	NA	NA
1/sp/O14647/CHD2_HUMAN	NA	NA	181700.1357	147463.6657	NA	NA	NA	NA	NA	NA	NA	167059.2105	263967.3557	290866.9797	180295.0172	190575.0858	341138.9594	NA	148489.3566	301124.3816	125732.6666	135452.0032	NA	139509.1286	128951.0306	207924.7105	NA	NA	251465.3333	147463.6657	107949.7218	NA	NA	NA	168221.1992	164759.257	154254.4629	NA	NA	22226.6053	NA	350729.6809	132495.8723	NA	NA	NA	164759.257	108700.5715	90147.50859
1/sp/O14653/GOSR2_HUMAN	NA	32042.60645	79114.80202	NA	NA	65536	39786.73797	88292.29969	NA	53602.02931	NA	39238.98219	29532.17516	NA	107949.7218	14362.30814	78477.96439	71715.63201	62866.33332	NA	NA	129267.493	NA	29328.18152	62601.48441	89567.51414	NA	25888.07371	175364.8405	149522.1818	70728.30171	75804.71682	NA	85877.94212	117312.7261	100024.9235	36358.37246	68794.23258	43237.63522	57052.40172	43237.63522	70728.30171	81313.08843	NA	24661.96271	NA	63372.90603	38431.45562	74761.09088
1/sp/O14656/TOR1A_HUMAN	381984.4957	547577.5996	351943.6463	322737.1211	170862.3045	550353.8606	405684.8777	649963.8706	558036.5142	102837.0069	166843.7974	772941.6594	134756.9355	299044.3635	404959.912	205215.7889	489178.0011	394591.4034	286862.528	627823.7151	248003.3357	NA	561170.5998	329518.5141	386000.4915	345888.8247	NA	636587.8075	529244.8654	436189.2263	263967.3557	434802.286	316216.7901	NA	305327.9213	307451.6449	463175.678	195875.6573	118950.3507	316746.5168	353169.1988	343511.7685	471534.0684	380917.476	348307.0141	397336.0036	584923.4767	282913.2068	574168.7997
1/sp/O14657/TOR1B_HUMAN	496456.266	578104.7625	430307.5609	246290.2516	238309.2303	251465.3333	428816.2345	1123835.93	811369.7553	170569.4797	201867.9762	311743.51	158047.6436	343511.7685	416035.2453	233953.7216	985161.0063	345901.0818	360590.0344	422912.5947	271388.4882	172001.9939	546880.5625	345901.0818	665093.5677	459829.7978	NA	443938.4063	624771.5478	529052.929	389158.9469	269513.871	NA	422912.5947	128374.5772	191900.6403	504263.671	307207.5519	513498.309	298998.816	691802.1635	822696.055	544643.5064	207283.7227	NA	437826.5751	608437.7099	234625.4522	490383.0691
1/sp/O14662/STX16_HUMAN	100720.6519	155291.1502	68319.0361	26987.43045	117312.7261	231395.2943	NA	NA	27554.49374	15500.20848	NA	265803.3939	241221.6715	185363.8	137234.1232	181860.8287	47643.77145	207104.5897	236257.4013	NA	14766.08758	81810.59085	199282.7633	59888.85792	223753.9	117190.8547	NA	109456.6438	413286.3552	175201.5342	109456.6438	32541.65489	NA	129267.493	187951.3823	NA	142440.5119	NA	181549.0682	200049.847	NA	184083.3988	151609.4336	154364.1055	NA	NA	83070.79684	52136.279	203308.423
1/sp/O14672/ADA10_HUMAN	401018.8317	528477.5437	322480.8925	839982.648	456419.2137	NA	336442.3985	489178.0011	1139524.095	NA	382830.495	577715.6294	701459.3618	741455.2002	470689.116	403850.8259	462790.5885	431798.8873	414209.1793	1063213.575	513498.309	279250.429	658241.1088	391865.7614	888922.1463	700790.7117	NA	485799.0018	705907.1717	851478.2421	329518.5141	368166.7975	NA	602248.7631	343511.7685	391865.7614	455061.4021	509289.1896	636587.8075	454019.0476	573725.056	373306.2145	NA	253335.1865	391865.7614	577715.6294	750935.8104	450135.5555	660783.7883
1/sp/O14683/P5I11_HUMAN	78069.67376	138524.8823	174270.5653	NA	NA	40063.47662	104272.558	425854.1844	184083.3988	NA	70728.30171	NA	275176.9303	269513.871	125408.8578	NA	153725.8225	236257.4013	101421.2194	46340.95001	NA	80684.28027	136339.9064	NA	245065.0847	227672.3598	NA	NA	223513.1211	94601.70666	141456.6034	20738.15604	NA	159146.9519	11585.2375	290866.9797	218912.2077	NA	NA	178425.4143	162490.9676	267652.2027	94629.34376	NA	NA	87682.42023	107378.9259	NA	170048.6338
1/sp/O14684/PTGES_HUMAN	NA	NA	NA	NA	NA	102837.0069	NA	NA	NA	NA	NA	NA	NA	119777.7158	NA	NA	311743.51	NA	NA	NA	NA	NA	NA	NA	NA	NA	NA	NA	72716.74492	NA	NA	NA	NA	NA	NA	NA	NA	NA	NA	NA	NA	NA	NA	NA	NA	NA	NA	NA	NA
1/sp/O14727/APAF_HUMAN	291279.6188	99032.51179	21769.18838	NA	121449.7504	363098.1364	201441.3038	NA	248003.3357	NA	NA	253214.413	NA	160253.9065	NA	NA	NA	191900.6403	NA	NA	NA	NA	NA	NA	104997.831	265803.3939	NA	NA	397336.0036	30573.62507	NA	NA	NA	NA	120610.8357	NA	NA	NA	145433.4898	NA	NA	NA	NA	111694.7994	87682.42023	NA	NA	NA	118128.7006
1/sp/O14730/RIOK3_HUMAN	NA	NA	74244.67831	NA	NA	NA	NA	NA	NA	NA	NA	NA	75281.09539	NA	NA	NA	78477.96439	NA	NA	NA	NA	NA	63303.60325	NA	NA	NA	NA	124001.6679	68319.0361	NA	NA	NA	NA	NA	NA	NA	NA	NA	NA	NA	NA	NA	NA	NA	NA	NA	NA	NA	81245.48382
1/sp/O14732/IMPA2_HUMAN	NA	NA	43237.63522	NA	383801.2807	95950.32017	NA	331810.4966	355625.6848	90147.50859	NA	NA	215899.4436	116502.3879	262699.2467	NA	231395.2943	193235.4148	96617.70742	NA	NA	593957.4265	285709.5003	NA	338872.4586	467083.0749	NA	NA	524097.9875	288247.5059	NA	NA	NA	202842.4388	NA	NA	NA	NA	NA	577715.6294	47314.67188	619180.2805	NA	601171.5733	NA	NA	598088.7271	NA	NA
1/sp/O14734/ACOT8_HUMAN	25531.66495	53602.02931	59230.61651	101421.2194	NA	49323.92542	NA	39511.9109	NA	NA	NA	10297.45356	NA	10369.07802	NA	NA	89524.81427	44453.2106	NA	NA	NA	NA	27364.16094	51776.14741	149522.1818	35119.87282	NA	38165.99016	25906.67185	NA	17198.55814	NA	NA	57052.40172	NA	NA	41557.0443	91405.47003	NA	107204.0586	NA	92041.69938	48983.22018	NA	NA	NA	NA	NA	98647.85084
1/sp/O14735/CDIPT_HUMAN	190575.0858	335941.2623	584733.4399	400099.6941	NA	381150.1716	313911.8575	169391.2702	180295.0172	53231.77305	NA	NA	419991.324	1034139.944	475672.8442	NA	303218.8673	654484.7268	581733.9594	316095.2872	56658.31199	150096.9288	444034.391	716198.5141	285330.506	187868.1536	NA	794672.0072	509995.8784	95542.69013	350729.6809	305327.9213	NA	299044.3635	265803.3939	NA	716721.1641	217769.8203	NA	96229.358	221969.2032	496006.6715	354822.9739	326112.1494	336442.3985	49323.92542	133535.1426	282913.2068	366126.5076
1/sp/O14737/PDCD5_HUMAN	1068144.092	1600389.089	2483923.796	2710260.323	1011796.433	1916443.454	3780118.42	4686241.912	1825676.855	2945334.38	1292339.155	3406833.475	3526975.198	2082665.913	2151198.988	1796737.974	4136559.777	2068279.889	3313673.435	2053993.236	2904785.091	1688139.252	3024823.301	1645392.11	3770724.133	4010607.797	1442360.137	1503611.058	3677492.707	2272208.134	3245479.021	1264381.149	1531446.755	3430529.876	2156110.968	828418.3586	2849380.652	1157414.843	2343120.956	2506803.126	3028139	2710260.323	2192566.978	2020174.004	1556635.788	1070608.811	2454731.502	1264381.149	2598418.698
1/sp/O14744/ANM5_HUMAN	345901.0818	267175.762	286862.528	663620.9931	422912.5947	273276.1444	301124.3816	368166.7975	355625.6848	303218.8673	389262.2358	150562.1908	1622739.511	365623.6837	313566.4669	185363.8	517069.9722	1019902.634	542776.9764	726196.2728	485799.0018	282836.7654	648324.953	311743.51	537811.0598	351404.2693	242899.5009	313911.8575	964979.404	332005.2868	408506.6391	502930.6666	50710.60971	391865.7614	353169.1988	414209.1793	347999.107	NA	233004.7758	317595.0972	145433.4898	691802.1635	156809.1423	595275.4176	105728.1487	NA	169600.0245	95287.5429	329819.2888
1/sp/O14745/NHRF1_HUMAN	1444445.215	1034584.063	2635192.719	1890059.21	491582.1778	1063213.575	1578365.613	3091766.638	2039805.268	1255647.43	4243517.262	186653.1072	2904785.091	2493948.08	1051820.73	1163467.919	1123835.93	2156110.968	1255647.43	1422502.739	170569.4797	2092799.229	963360.6176	1246974.04	1301167.769	848677.2181	1970322.013	417090.232	824302.6795	623267.941	1048576	731247.3673	1428281.764	108700.5715	1147450.112	1691650.379	1250758.353	2334972.267	1204497.526	1556635.788	282913.2068	531606.7877	1815357.735	930049.9008	1229806.58	NA	1720572.681	845825.1893	1715849.564
1/sp/O14757/CHK1_HUMAN	NA	17559.93641	NA	NA	NA	6038.606714	NA	90147.50859	NA	43237.63522	NA	NA	110217.9749	NA	NA	NA	30786.28145	22536.87715	NA	NA	NA	NA	38431.45562	NA	NA	53059.68717	NA	NA	56124.62301	45387.26705	NA	NA	NA	42642.36992	NA	NA	NA	NA	NA	NA	NA	NA	10085.53503	NA	NA	NA	NA	NA	17682.07543
1/sp/O14763/TR10B_HUMAN	23010.42484	NA	NA	NA	NA	NA	NA	NA	NA	NA	NA	NA	NA	NA	NA	NA	NA	NA	NA	NA	NA	NA	NA	NA	NA	NA	NA	NA	88292.29969	NA	NA	NA	NA	NA	NA	NA	NA	NA	NA	11505.21242	NA	NA	NA	NA	NA	NA	NA	NA	NA
1/sp/O14773/TPP1_HUMAN	1431715.518	2348458.365	1503204.791	1751306.3	634818.6758	2904785.091	1903205.612	1246974.04	3526975.198	2884720.275	1689469.094	1524600.686	1727195.549	1739209.144	3775517.984	2385648.955	1514069.5	3049201.373	3113271.575	1739209.144	2786456.112	1338163.013	2451039.835	1825676.855	1953933.875	1854120.519	343511.7685	2263305.655	1504774.016	2085865.636	1970322.013	2025715.304	163175.064	1929773.372	2326935.837	857632.469	2446223.966	761465.6527	1212875.469	1683637.214	636587.8075	2310862.518	1149108.867	1681481.345	1290948.484	466009.5516	2913090.057	1290948.484	2945071.518
1/sp/O14776/TCRG1_HUMAN	221969.2032	902288.9461	1552391.577	1412676.795	623487.0199	1788104.969	1131652.827	1578365.613	925581.177	632190.5744	720073.1247	1100707.721	3049201.373	453266.4959	1309842.043	259676.7954	1393228.056	2493948.08	1997826.683	475801.4029	1196177.454	465594.1285	1385528.051	1041332.956	1316469.949	1494472.443	NA	881743.7995	1622195.205	1352046.263	1078055.484	1012857.652	84952.42402	1679965.296	906532.9919	313911.8575	1401996.116	516171.6213	1041332.956	865532.5437	726196.2728	1318074.056	1595715.996	1464608.919	311743.51	23987.58004	913933.8447	623487.0199	2108069.937
1/sp/O14786/NRP1_HUMAN	85767.20752	225067.7778	34397.11629	NA	NA	NA	NA	NA	NA	185363.8	115697.6471	NA	NA	146445.0598	148489.3566	172950.5409	NA	NA	131983.6779	NA	NA	246512.511	NA	NA	NA	68794.23258	NA	NA	NA	325499.3436	NA	171755.8842	148489.3566	NA	355625.6848	NA	171898.8028	NA	77935.87749	104997.831	NA	NA	NA	NA	121449.7504	NA	151602.8039	215899.4436	NA
1/sp/O14791/APOL1_HUMAN	241774.5128	184083.3988	NA	269513.871	262056.0707	88292.29969	NA	NA	NA	506428.826	206257.1866	NA	62000.83394	NA	193235.4148	77397.53506	NA	NA	71220.25595	52136.279	NA	NA	NA	NA	NA	229498.5589	NA	NA	46663.27681	355625.6848	NA	NA	NA	51063.32989	161368.5605	NA	71220.25595	NA	NA	NA	NA	NA	NA	NA	NA	NA	NA	NA	NA
1/sp/O14815/CAN9_HUMAN	NA	NA	NA	NA	NA	NA	NA	NA	NA	NA	NA	NA	NA	NA	58251.19395	NA	NA	NA	NA	NA	NA	309590.1402	NA	NA	577715.6294	NA	NA	NA	84110.59962	NA	NA	NA	NA	NA	NA	NA	NA	NA	NA	NA	NA	NA	NA	NA	NA	NA	NA	NA	NA
1/sp/O14818/PSA7_HUMAN	2327159.438	2603704.914	4244027.235	1813065.984	2609297.886	4194304	3091766.638	5163793.937	2011722.666	2581896.969	3235568.723	2392354.908	4784709.817	3007222.116	3700064.406	1998229.766	4433454.996	3968053.372	3406833.475	3406833.475	3430529.876	2556237.741	3240013.667	2672947.369	4927993.102	5173733.543	1703416.738	3913424.009	5448469.413	3289177.523	3995653.366	2945334.38	708806.3361	4464292.114	2904785.091	2654483.973	3442989.203	1526453.289	1070608.811	2464592.038	2845005.479	4653871.675	3809188.973	3366852.828	1290948.484	881743.7995	2055392.718	1877003.618	3808226.734
1/sp/O14828/SCAM3_HUMAN	348561.1931	763076.5172	364060.5184	428816.2345	185416.287	1204497.526	422912.5947	585780.239	577715.6294	431798.8873	NA	271388.4882	1196177.454	542776.9764	599154.6089	550353.8606	789182.8067	726196.2728	783731.5229	443938.4063	402882.6075	600409.7542	454542.4415	1100707.721	474796.1131	581839.0118	NA	800199.3881	927702.4604	438319.879	641015.6259	906532.9919	269031.815	1063213.575	585780.239	531606.7877	759777.0442	285682.9641	711251.3696	305564.0751	632190.5744	527934.7114	982330.6475	650400.7475	378517.375	378517.375	526946.6457	663620.9931	700925.7339
1/sp/O14841/OPLA_HUMAN	100142.6869	341722.4311	792307.9198	82952.62414	NA	190575.0858	800199.3881	828418.3586	506428.826	411348.0275	1393529.288	85877.94212	408506.6391	153725.8225	523136.9383	240712.0099	573725.056	585780.239	296978.7132	358099.2571	636587.8075	661360.7845	996802.8025	443938.4063	846852.9848	878113.4262	NA	585780.239	933023.835	723179.911	375902.7645	447026.2421	228070.2829	1374047.074	226633.248	569762.0476	1097222.37	332380.2896	496006.6715	872845.2088	659037.0281	726196.2728	547865.7781	858208.9315	128374.5772	672884.797	460357.3516	NA	470615.556
1/sp/O14874/BCKD_HUMAN	606437.7346	385756.9457	114898.4651	175364.8405	117312.7261	273276.1444	NA	NA	84695.63511	348307.0141	NA	182811.8418	542776.9764	32093.64431	192623.542	112923.3975	186653.1072	509951.3171	485799.0018	19082.99508	12503.11544	79023.8218	309737.8028	107949.7218	191286.9844	268766.2872	NA	251465.3333	343389.4838	189290.8558	309590.1402	249728.3354	NA	151609.4336	280958.9826	76331.98032	327242.3634	NA	233004.7758	275176.9303	NA	434802.286	180295.0172	466840.049	NA	NA	146445.0598	207104.5897	315842.3119
1/sp/O14879/IFIT3_HUMAN	109456.6438	100024.9235	NA	NA	127487.8293	93975.69113	NA	NA	NA	535304.4054	81812.13159	NA	61147.25013	NA	62170.11589	121817.9743	133826.1013	67847.12205	138545.4686	114104.8034	234625.4522	7434.39692	152553.1711	NA	57848.82356	189428.4217	NA	NA	NA	NA	135694.2441	NA	NA	NA	108700.5715	NA	119777.7158	NA	155871.755	360590.0344	27939.14013	81245.48382	185860.1706	88906.4212	118950.3507	NA	27939.14013	NA	103911.3629
1/sp/O14880/MGST3_HUMAN	260681.395	382740.4591	448231.0886	322737.1211	NA	244589.0005	155871.755	48983.22018	368166.7975	63303.60325	63041.59106	345901.0818	211456.2973	NA	326740.0769	180295.0172	80126.95324	246290.2516	475801.4029	288857.8147	33225.42423	41189.81426	174728.5162	428816.2345	84312.73649	126140.096	NA	539027.7419	233972.232	146272.9569	447026.2421	741455.2002	76862.91123	353169.1988	152663.9606	113316.624	707247.0187	182110.8566	1026996.618	27364.16094	148489.3566	52136.279	742712.5885	619593.0405	24833.50023	37640.5477	124001.6679	318293.9038	451331.5185
1/sp/O14896/IRF6_HUMAN	278396.6273	195534.7454	135220.3447	246290.2516	NA	172950.5409	251465.3333	152663.9606	143431.264	131072	66511.0814	NA	189258.6875	296978.7132	125029.4808	231395.2943	122294.5003	104997.831	75281.09539	145433.4898	99334.0009	62432.08384	404578.7665	286862.528	222656.0682	251025.474	NA	231395.2943	519349.5061	286232.7283	149522.1818	193235.4148	NA	221969.2032	NA	NA	353474.669	160622.0532	226633.248	158047.6436	107949.7218	57848.82356	243497.8729	227417.6838	NA	162490.9676	64344.53959	NA	202911.5751
1/sp/O14907/TX1B3_HUMAN	527021.5929	560974.0194	909729.416	857632.469	292512.4548	1393228.056	875653.1502	938501.8088	1715264.938	411348.0275	486413.0612	706338.3975	329518.5141	1041332.956	1259495.876	612950.0013	1005861.333	817013.2783	668236.8422	645474.2422	187951.3823	676740.4785	781927.2428	1556635.788	922756.5761	640210.7903	263967.3557	1116073.028	632318.1256	891925.773	593957.4265	945029.6051	307936.7388	1196177.454	811369.7553	345901.0818	759041.2507	484354.5106	180295.0172	726089.9187	565826.4137	731247.3673	691951.7392	490879.2521	282913.2068	751805.5291	935902.6281	431798.8873	766699.6996
1/sp/O14908/GIPC1_HUMAN	378947.0797	350713.8752	438146.0815	654484.7268	302452.1149	834180.464	598088.7271	682277.9187	951602.8058	320507.813	432862.6044	358099.2571	602248.7631	394591.4034	467855.6179	516676.6166	338782.5404	581733.9594	428816.2345	389158.9469	602248.7631	373939.2815	661679.2325	443938.4063	951968.5896	559092.6745	122294.5003	201441.3038	751695.4244	415979.3447	417090.232	254975.6585	221266.3458	472514.8025	437826.5751	120610.8357	446077.4677	204650.8917	228209.6069	619883.1931	218913.2876	343511.7685	490677.2874	481384.1502	217401.143	360590.0344	631609.1527	140479.4913	528534.0392
1/sp/O14920/IKKB_HUMAN	NA	145046.1936	68788.0929	135694.2441	NA	91405.92092	151609.4336	75281.09539	93975.69113	207104.5897	11910.94286	59888.85792	74244.67831	NA	116941.2596	97309.36598	151609.4336	159146.9519	111756.5605	82379.62851	NA	229796.9302	122998.9884	126607.2065	130615.1303	93871.59583	NA	NA	97847.21438	131044.6062	169391.2702	54728.32189	NA	52864.07433	163621.1817	NA	95201.31838	NA	75281.09539	81012.06627	36358.37246	131983.6779	75438.22498	NA	53974.86091	NA	101824.517	131072	141365.6248
1/sp/O14929/HAT1_HUMAN	85626.66253	126058.6377	558693.5134	857632.469	161191.868	527934.7114	456419.2137	1611530.43	94629.34376	857632.469	340353.6009	48983.22018	1019902.634	107949.7218	372753.5992	118950.3507	311743.51	475801.4029	550353.8606	1131652.827	554181.8744	203547.8792	679914.5411	127487.8293	240131.1378	1176793.872	NA	40905.29543	550406.7453	442294.6614	360590.0344	59475.17536	NA	701459.3618	158047.6436	103552.2948	499468.669	223224.9139	89524.81427	189768.7866	489178.0011	189258.6875	547414.6331	204184.8081	260333.2391	57449.23255	124926.3744	204253.3196	404761.4346
1/sp/O14933/UB2L6_HUMAN	NA	408506.6391	66450.84847	NA	NA	275176.9303	NA	NA	NA	168221.1992	14972.21448	NA	NA	NA	NA	NA	NA	NA	636587.8075	83529.60527	39786.73797	677565.0809	114898.4651	NA	443938.4063	136268.5343	NA	NA	NA	NA	258534.9861	NA	NA	NA	NA	NA	151609.4336	NA	663620.9931	NA	NA	NA	307451.6449	136638.0722	102126.6598	NA	NA	482443.343	627823.7151
1/sp/O14936/CSKP_HUMAN	218913.2876	175880.9845	263299.6775	218913.2876	32768	318293.9038	437826.5751	527934.7114	271388.4882	144428.9073	55108.98747	517069.9722	212927.0922	106463.5461	235838.3583	51542.07378	69272.73431	370727.6001	143431.264	95950.32017	114104.8034	127980.7147	248965.7723	NA	504286.1893	242702.4419	NA	492580.5031	296213.7437	304647.6757	273276.1444	67378.46774	NA	179049.6285	138545.4686	NA	157935.468	99697.81209	125732.6666	180932.2858	284881.0238	159146.9519	194431.4491	243185.4764	4182.065667	NA	220271.0987	57848.82356	373381.533
1/sp/O14949/QCR8_HUMAN	793596.0492	712912.7379	1004141.489	978356.0021	375902.7645	1196177.454	958221.7268	569762.0476	1100707.721	313911.8575	87108.77273	687023.5369	672884.797	205674.0138	1175589.302	189579.6397	524288	1851162.354	1472667.19	726196.2728	329518.5141	307679.8611	1029244.677	1048576	979112.7047	784416.3415	103552.2948	912838.4275	973276.5751	861105.7463	887876.8127	368166.7975	NA	726196.2728	513498.309	146445.0598	625156.5035	788807.3266	1327241.986	813143.1748	437826.5751	869604.5721	642405.7023	2456919.975	277090.9372	131983.6779	485567.0876	309590.1402	1866709.195
1/sp/O14957/QCR10_HUMAN	NA	NA	51418.50344	NA	NA	43538.37676	NA	NA	83529.60527	NA	NA	NA	NA	NA	NA	NA	NA	NA	NA	64187.28862	NA	NA	NA	NA	NA	110518.905	NA	NA	NA	67378.46774	NA	64633.74652	NA	96617.70742	NA	NA	124864.1677	NA	NA	36107.22684	NA	NA	60305.41787	NA	NA	NA	33689.23387	NA	29328.18152
1/sp/O14964/HGS_HUMAN	282017.3725	907437.2137	775748.9029	978356.0021	210273.6845	800199.3881	751805.5291	1070608.811	1123835.93	1147450.112	924379.3904	NA	627823.7151	437826.5751	1164022.848	1086071.72	271388.4882	857632.469	839982.648	602248.7631	1246974.04	1074503.287	1061929.532	569762.0476	1093716.371	975033.5229	NA	112533.8889	1222368.047	1381325.51	602248.7631	593957.4265	250082.613	731247.3673	1070608.811	NA	253214.413	90774.5341	NA	616516.411	360590.0344	1229806.58	345975.8696	809169.0238	223513.1211	NA	1171256.776	NA	855015.2274
1/sp/O14966/RAB7L_HUMAN	NA	104982.7707	79573.47594	NA	NA	353169.1988	NA	NA	NA	NA	NA	NA	67378.46774	NA	162490.9676	170569.4797	118128.7006	201441.3038	NA	63303.60325	198668.0018	NA	218577.2761	164759.257	NA	113856.7219	NA	NA	156955.9288	140159.4556	NA	215899.4436	NA	112533.8889	92041.69938	NA	102837.0069	NA	179049.6285	NA	88906.4212	NA	183880.8556	252688.8506	75281.09539	NA	159146.9519	NA	140479.4913
1/sp/O14972/DSCR3_HUMAN	NA	NA	NA	NA	NA	NA	NA	NA	NA	NA	NA	NA	NA	NA	NA	NA	NA	18820.27385	NA	NA	NA	NA	NA	NA	NA	NA	NA	NA	NA	14462.20589	NA	NA	NA	NA	5712.870057	NA	NA	NA	NA	NA	NA	NA	NA	34397.11629	NA	NA	NA	NA	NA
1/sp/O14974/MYPT1_HUMAN	742548.1563	1545211.179	1529853.951	964886.6859	1065572.846	2171107.906	535304.4054	1535205.123	1012857.652	1622739.511	910834.3126	1679965.296	1984026.686	2126427.151	2033737.006	2460786.3	1916443.454	1997826.683	1956712.004	348307.0141	1578365.613	1460446.632	1413350.587	1864038.206	1782785.495	1400588.938	148489.3566	2392354.908	1620779.727	1326522.433	2011722.666	992013.343	1680005.653	1645392.11	2767208.654	1813065.984	1827778.759	443938.4063	912838.4275	1166551.66	NA	2864794.057	1211904.789	1026132.542	817013.2783	485799.0018	1329779.742	1282031.252	2609096.894
1/sp/O14975/S27A2_HUMAN	157125.1298	167677.3794	16158.43663	161368.5605	110984.6016	100024.9235	408506.6391	177812.8424	373306.2145	204253.3196	91568.81967	NA	602248.7631	365623.6837	204960.2927	NA	118950.3507	154795.0701	102126.6598	360590.0344	96617.70742	49667.00045	459593.8604	142440.5119	519480.3134	483696.1596	NA	92681.90002	360685.7406	479654.7649	NA	NA	NA	186653.1072	NA	116502.3879	134756.9355	NA	113316.624	577715.6294	109456.6438	381150.1716	NA	NA	76331.98032	167059.2105	313911.8575	NA	132495.8723
1/sp/O14976/GAK_HUMAN	331409.7689	367570.1982	149028.6545	485799.0018	261983.9588	482443.343	472514.8025	472514.8025	672884.797	472514.8025	369453.0862	331810.4966	158047.6436	565826.4137	430741.7915	334190.6614	414209.1793	365623.6837	251465.3333	502930.6666	524288	308570.0395	588053.5001	284881.0238	735926.6676	752670.3106	31433.16666	472514.8025	407506.5656	599608.3333	267652.2027	296978.7132	NA	318293.9038	334118.4211	350729.6809	185956.9707	251428.5053	527934.7114	376329.501	244589.0005	301124.3816	179049.6285	411791.1512	313911.8575	242899.5009	474576.0757	132901.6969	644057.119
1/sp/O14979/HNRDL_HUMAN	1389083.311	3209952.535	6335723.644	5458223.35	2068478.634	5458223.35	5163793.937	10617935.89	3336721.856	4817990.105	3049186.331	4589800.448	5092702.46	5383078.376	3086241.599	3504966.902	6357376.058	6357376.058	4919226.319	6581568.44	6357376.058	4415634.974	6762249.536	4079610.537	5563383.536	7808041.794	1800542.222	3651353.71	5600028.255	4690403.913	4526611.309	4464292.114	2945617.404	6183533.275	3478418.288	2392354.908	5166895.448	3789202.903	3091766.638	4095966.469	5534417.308	3676750.883	6625411.31	2473729.985	3156731.227	2186209.155	5115189.84	2654483.973	5647584.374
1/sp/O14980/XPO1_HUMAN	86070.33956	217784.2422	313181.7968	358099.2571	97966.44036	275176.9303	288857.8147	311743.51	114898.4651	489178.0011	100928.1598	208545.116	447026.2421	110217.9749	287521.5291	246308.6194	411348.0275	253214.413	220435.9499	375902.7645	275176.9303	143891.4624	315003.5724	212927.0922	383932.0945	367119.1087	85284.73984	231395.2943	300079.4328	282601.0634	535304.4054	343511.7685	71496.64328	506428.826	267652.2027	154795.0701	339580.3552	35123.24756	437826.5751	109985.1026	262144	280958.9826	250043.9969	247312.9011	141456.6034	65536	176745.1299	251465.3333	298355.9138
1/sp/O15020/SPTN2_HUMAN	48983.22018	115460.5265	92033.48493	106463.5461	23535.7924	239555.4317	35119.87282	97966.44036	NA	NA	NA	31216.04192	61572.56289	140479.4913	61415.67122	163621.1817	NA	189258.6875	82952.62414	18179.18623	23170.47501	55878.28027	141456.6034	134756.9355	9809.745548	131464.35	NA	45073.7543	73856.87014	73776.11814	114104.8034	101421.2194	NA	135694.2441	98647.85084	NA	99406.49045	NA	128374.5772	39511.9109	18820.27385	43538.37676	208951.0419	9280.584788	NA	NA	1541.372669	NA	50004.47621
1/sp/O15027/SC16A_HUMAN	331818.4676	335315.6199	442617.7241	350729.6809	293951.0891	437826.5751	645474.2422	672884.797	262144	303218.8673	789406.2689	123145.1258	462790.5885	623487.0199	474346.5547	447026.2421	296978.7132	405684.8777	353169.1988	589854.6628	345901.0818	511386.8305	502825.5551	492580.5031	568776.5843	655033.7886	77397.53506	417090.232	1524930.753	662468.0264	456419.2137	502930.6666	NA	469250.9044	334118.4211	322737.1211	428908.9495	348054.2446	336442.3985	395812.4333	307451.6449	428816.2345	464533.9494	377391.3153	189258.6875	217401.143	241020.5621	180295.0172	389732.594
1/sp/O15031/PLXB2_HUMAN	649963.8706	588973.3891	189106.8542	248003.3357	260333.2391	641015.6259	417090.232	373306.2145	527934.7114	185363.8	380148.2034	542776.9764	641015.6259	189258.6875	502691.3805	248714.2051	162490.9676	431798.8873	701459.3618	292890.1195	348307.0141	130414.2044	799618.6763	221969.2032	302176.5068	419251.6688	NA	329518.5141	800188.3563	987675.9412	411348.0275	228209.6069	34877.28214	355625.6848	506428.826	NA	256749.1545	NA	589854.6628	335851.2427	42642.36992	422912.5947	207104.5897	496451.3403	NA	NA	426556.5338	44762.40713	783750.3503
1/sp/O15042/SR140_HUMAN	190575.0858	484099.7491	910943.7739	550353.8606	208706.4138	757034.7501	906532.9919	1139524.095	741455.2002	453266.4959	448846.8215	668236.8422	851708.3688	811369.7553	480968.1859	447896.3634	964886.6859	1005861.333	772941.6594	951602.8058	696614.0281	326854.0222	989173.2176	550353.8606	983667.998	1088906.25	207104.5897	716198.5141	600601.3247	469983.709	550353.8606	654484.7268	345282.3987	1212875.469	485799.0018	309590.1402	540138.2641	600774.3856	509951.3171	580693.4626	900271.1111	623487.0199	821635.2364	496419.4001	569762.0476	350729.6809	585748.9798	414209.1793	933218.0361
1/sp/O15047/SET1A_HUMAN	20452.64771	43571.54284	104967.1657	110217.9749	45702.96046	71220.25595	NA	70239.74564	20452.64771	NA	NA	51776.14741	134756.9355	83529.60527	62912.21039	NA	151609.4336	132901.6969	93975.69113	23170.47501	NA	111556.6713	NA	105728.1487	121449.7504	71179.37382	NA	NA	50710.60971	23466.68757	154795.0701	127487.8293	53231.77305	NA	121449.7504	52136.279	100024.9235	108700.5715	NA	44453.2106	NA	57052.40172	75804.34289	51776.14741	33689.23387	NA	89837.61297	NA	123145.1258
1/sp/O15061/SYNEM_HUMAN	408506.6391	NA	682277.9187	NA	NA	1656836.717	NA	NA	746612.4289	NA	614903.2899	NA	NA	645474.2422	NA	174153.507	912838.4275	NA	912838.4275	NA	721180.0687	158047.6436	NA	1825676.855	757034.7501	677565.0809	NA	3383300.757	506428.826	368166.7975	1131652.827	NA	119777.7158	NA	NA	NA	612672.068	324981.9353	NA	NA	602248.7631	NA	863597.7745	NA	691802.1635	619180.2805	299044.3635	569762.0476	1345769.594
1/sp/O15066/KIF3B_HUMAN	NA	NA	NA	NA	NA	NA	NA	NA	NA	NA	NA	NA	31433.16666	NA	NA	NA	NA	NA	NA	NA	NA	NA	NA	NA	NA	NA	NA	NA	53602.02931	NA	NA	NA	NA	NA	NA	NA	NA	NA	NA	NA	NA	NA	NA	NA	NA	NA	NA	NA	NA
1/sp/O15067/PUR4_HUMAN	339577.2397	282166.1938	461016.035	1503611.058	346233.0439	932019.1032	641015.6259	1472667.19	716198.5141	1221311.685	328752.1572	466009.5516	1482910.4	1402918.724	717428.0466	556767.2589	636587.8075	499456.6707	869604.5721	1482910.4	649963.8706	649545.9216	1231497.871	539027.7419	983881.8604	908478.7293	190575.0858	706338.3975	1819300.85	706405.0046	513498.309	459593.8604	102436.2979	610655.8426	706338.3975	341138.9594	654247.5284	50934.57106	348307.0141	409656.5857	195932.8807	767602.5614	249159.8895	706853.852	431798.8873	107204.0586	563936.9859	405684.8777	1142331.262
1/sp/O15075/DCLK1_HUMAN	NA	52638.22278	NA	NA	NA	NA	NA	NA	NA	NA	NA	NA	NA	NA	90992.68592	33456.52534	NA	37640.5477	118128.7006	NA	NA	1287.181696	NA	2817.109644	59888.85792	NA	NA	NA	13777.24687	236460.2952	110984.6016	1287.181696	NA	NA	73222.52988	NA	114898.4651	NA	NA	NA	NA	46663.27681	NA	NA	NA	NA	67745.7549	75281.09539	47158.50052
1/sp/O15078/CE290_HUMAN	NA	NA	1890059.21	NA	NA	NA	NA	NA	NA	NA	6357376.058	NA	NA	NA	1890059.21	3336721.856	NA	NA	NA	NA	NA	NA	NA	3156731.227	1442360.137	NA	NA	NA	11863283.2	5776862.256	NA	NA	NA	NA	NA	1703416.738	NA	NA	NA	NA	NA	NA	NA	NA	NA	3886392.014	NA	NA	NA
1/sp/O15084/ANR28_HUMAN	59064.35032	85528.01867	73222.52988	NA	NA	63743.91463	NA	71715.63201	NA	NA	NA	NA	201441.3038	NA	40565.06597	NA	24833.50023	164759.257	73222.52988	NA	NA	NA	71220.25595	NA	51776.14741	95966.24312	NA	NA	149387.1063	118950.3507	23987.58004	36358.37246	NA	45702.96046	50710.60971	NA	69754.56428	NA	NA	79023.8218	NA	144428.9073	96617.70742	104997.831	NA	NA	103552.2948	NA	157596.649
1/sp/O15085/ARHGB_HUMAN	100024.9235	81350.67042	36865.91643	NA	NA	158047.6436	NA	NA	42938.97106	97966.44036	NA	71715.63201	128374.5772	NA	124001.6679	48449.34307	NA	96617.70742	101421.2194	25006.23088	47975.16008	78477.96439	122672.9303	47975.16008	102859.2414	78034.24197	NA	102126.6598	211017.4065	127500.0798	NA	49323.92542	NA	55108.98747	79023.8218	NA	57052.40172	NA	23493.92278	116502.3879	NA	68794.23258	76862.91123	68566.51601	NA	NA	113316.624	NA	106013.1122
1/sp/O15091/MRPP3_HUMAN	NA	NA	NA	NA	NA	NA	NA	NA	NA	NA	NA	NA	NA	NA	NA	NA	NA	181549.0682	NA	NA	NA	NA	NA	NA	54728.32189	59888.85792	NA	NA	104272.558	NA	NA	NA	NA	9475.589603	NA	NA	NA	NA	NA	NA	NA	NA	NA	NA	NA	NA	NA	NA	NA
1/sp/O15111/IKKA_HUMAN	29944.42896	NA	NA	NA	NA	NA	NA	NA	NA	NA	NA	NA	NA	NA	NA	NA	NA	NA	NA	NA	NA	NA	NA	NA	NA	NA	NA	NA	NA	NA	NA	NA	NA	NA	NA	NA	NA	NA	NA	NA	NA	NA	NA	NA	NA	NA	NA	NA	NA
1/sp/O15116/LSM1_HUMAN	NA	194815.9602	176419.456	619180.2805	NA	309590.1402	417090.232	242899.5009	144428.9073	391865.7614	142497.6009	191900.6403	386470.8297	34877.28214	223335.6688	200982.387	273276.1444	736333.595	294927.3314	207104.5897	320507.813	277090.9372	316067.0766	155871.755	443652.8848	275791.6643	17198.55814	185363.8	350729.6809	279921.7938	221969.2032	163621.1817	7590.609403	174153.507	NA	NA	223159.6119	55108.98747	229796.9302	234625.4522	85284.73984	331810.4966	222558.952	656848.8486	66913.05067	9026.806709	224219.6985	218913.2876	359966.356
1/sp/O15117/FYB1_HUMAN	49323.92542	NA	NA	NA	39786.73797	NA	NA	NA	NA	NA	NA	NA	NA	NA	NA	NA	NA	NA	NA	NA	NA	181549.0682	NA	NA	NA	NA	NA	NA	NA	NA	NA	NA	NA	NA	NA	NA	NA	NA	NA	NA	NA	NA	NA	NA	NA	NA	249728.3354	NA	NA
1/sp/O15118/NPC1_HUMAN	NA	148396.0311	99334.0009	NA	NA	75281.09539	NA	NA	100720.6519	NA	NA	NA	NA	NA	154795.0701	NA	172950.5409	NA	NA	NA	NA	NA	NA	NA	NA	NA	NA	NA	NA	NA	NA	142440.5119	NA	114898.4651	NA	NA	NA	NA	NA	NA	NA	NA	167059.2105	NA	NA	NA	55492.30079	NA	NA
1/sp/O15120/PLCB_HUMAN	539493.9686	399514.9053	554661.2086	887876.8127	NA	156955.9288	391865.7614	682277.9187	237900.7015	169391.2702	224355.1089	378517.375	263967.3557	336442.3985	213008.9386	906532.9919	277090.9372	171755.8842	254975.6585	236257.4013	160253.9065	56658.31199	339695.6433	341138.9594	267439.7073	202020.0663	NA	311743.51	370321.6672	248053.3731	375902.7645	NA	NA	783731.5229	14868.79384	152663.9606	499789.6202	167063.2238	309590.1402	187951.3823	431798.8873	236257.4013	440996.7355	347357.3452	NA	322737.1211	177824.3769	189258.6875	229885.2612
1/sp/O15121/DEGS1_HUMAN	42964.76134	91889.11199	NA	NA	NA	78477.96439	NA	NA	NA	NA	NA	NA	NA	NA	NA	NA	77397.53506	NA	NA	147463.6657	NA	NA	85877.94212	NA	62000.83394	NA	NA	NA	NA	NA	49667.00045	15500.20848	NA	102837.0069	NA	NA	NA	NA	NA	NA	85284.73984	NA	NA	102837.0069	NA	NA	NA	49667.00045	NA
1/sp/O15126/SCAM1_HUMAN	112533.3338	102701.318	106614.5808	50012.46176	176390.3071	153725.8225	174153.507	100024.9235	44762.40713	94629.34376	77397.53506	NA	154795.0701	160253.9065	187797.4054	105728.1487	95287.5429	111756.5605	123145.1258	154795.0701	100024.9235	169240.2668	151024.6595	225067.7778	142942.7554	200544.7353	NA	67847.12205	151710.5	105890.742	142440.5119	144428.9073	NA	162490.9676	215899.4436	77935.87749	99127.84012	100865.1093	46987.84557	96620.02845	146445.0598	204253.3196	84549.14511	147826.8005	86475.27044	NA	34397.11629	NA	100355.1796
1/sp/O15127/SCAM2_HUMAN	350656.3791	508174.8426	311659.2787	NA	311951.3255	472514.8025	881743.7995	269513.871	716198.5141	132901.6969	128676.8925	172950.5409	542776.9764	598088.7271	551709.6326	179049.6285	443938.4063	331810.4966	456419.2137	554181.8744	140479.4913	275200.212	338786.6053	619180.2805	917639.8179	427309.4528	71715.63201	602248.7631	560611.1199	285313.3409	443938.4063	450135.5555	NA	383801.2807	636587.8075	561917.9651	259475.9009	251465.3333	331810.4966	741455.2002	267652.2027	443938.4063	308562.218	203203.9338	318293.9038	74244.67831	337169.3718	334118.4211	420110.2472
1/sp/O15143/ARC1B_HUMAN	992294.2379	803600.0043	761675.8379	869604.5721	617820.885	696614.0281	520666.4782	355625.6848	741455.2002	513498.309	453364.4974	851708.3688	405684.8777	731247.3673	738566.0868	746677.6705	726196.2728	456419.2137	851708.3688	565826.4137	524288	837067.7766	555355.686	1085553.953	648590.6043	826138.6394	107204.0586	1093104.578	468866.4763	479227.7616	716198.5141	932019.1032	154518.4487	701459.3618	958221.7268	978356.0021	1032891.013	478493.0779	645474.2422	466344.3356	721180.0687	757034.7501	597613.8904	540679.8133	677565.0809	772941.6594	520467.0588	751805.5291	626497.2273
1/sp/O15144/ARPC2_HUMAN	4769118.884	5160678.835	4238234.476	3406833.475	2395162.686	8159221.073	3028139	2011722.666	4372418.311	3676750.883	1650177.156	3313673.435	6581568.44	5650707.18	4866211.158	2357433.526	4526611.309	8159221.073	6673443.712	2359418.651	2011722.666	1289103.956	4232179.035	5931641.602	4693635.814	4118822.622	1171560.478	7560236.841	5567073.219	3672645.998	5650707.18	5128125.007	893231.884	5572912.225	5128125.007	2039805.268	5593194.337	1639961.171	3028139	2614539.741	2068279.889	5092702.46	4590711.961	4564815.329	2171107.906	1813065.984	1777446.877	2636148.112	6453439.557
1/sp/O15145/ARPC3_HUMAN	1377196.169	1656978.62	1140509.715	1355130.162	679661.7491	1336473.684	1656836.717	741455.2002	1493224.858	2068279.889	913035.7938	1556635.788	1034139.944	1336473.684	1128069.49	1515426.86	1432397.028	1085553.953	1299927.741	1229806.58	1567463.046	1262750.803	1778580.828	1788104.969	1807324.977	1481983.477	38967.93874	1589344.014	1124267.918	1577480.338	1703416.738	1255647.43	479122.3729	992013.343	1246974.04	1100707.721	1695536.559	646730.6357	1611530.43	622163.7227	1108363.749	1196177.454	1216402.692	1182291.667	1364555.837	857632.469	1281072.495	2025715.304	1489140.174
1/sp/O15155/BET1_HUMAN	NA	107204.0586	179049.6285	36107.22684	NA	52864.07433	184083.3988	200049.847	70728.30171	54350.28575	72214.45367	NA	79573.47594	161368.5605	110850.5654	62000.83394	141456.6034	56658.31199	83529.60527	108700.5715	17682.07543	100024.9235	150554.364	114104.8034	154795.0701	194180.9285	NA	138545.4686	140605.4308	169913.1356	76331.98032	42055.29981	48308.85371	149522.1818	80126.95324	129267.493	166712.4686	72716.74492	NA	128659.792	105728.1487	85877.94212	149760.2381	NA	66450.84847	NA	90680.23212	65536	102126.6598
1/sp/O15160/RPAC1_HUMAN	313911.8575	473787.9433	1672184.543	1063213.575	577664.07	800199.3881	1929773.372	2511294.86	978356.0021	241221.6715	1067987.831	822696.055	1264381.149	1005861.333	608296.4114	337628.6902	561917.9651	1452392.546	489178.0011	1514069.5	772941.6594	544643.5064	878951.79	672884.797	1447748.115	1386716.041	168221.1992	912838.4275	2054574.837	893752.5977	260333.2391	535304.4054	84996.69309	1196177.454	428816.2345	NA	445882.2469	583925.3873	482443.343	559186.1989	527934.7114	789182.8067	1163467.919	1366899.086	176584.5994	721180.0687	1090092.166	212927.0922	1031168.87
1/sp/O15162/PLS1_HUMAN	NA	NA	NA	NA	NA	NA	NA	NA	NA	NA	NA	NA	NA	NA	NA	NA	NA	NA	NA	NA	NA	NA	NA	NA	62432.08384	NA	NA	NA	NA	NA	NA	NA	NA	NA	NA	NA	NA	NA	NA	200049.847	NA	NA	NA	NA	NA	NA	NA	NA	61147.25013
1/sp/O15164/TIF1A_HUMAN	NA	NA	144428.9073	109456.6438	NA	53974.86091	NA	225067.7778	NA	NA	NA	NA	NA	NA	19215.72781	NA	NA	88906.4212	NA	NA	NA	NA	126607.2065	NA	338782.5404	144055.3548	NA	NA	110984.6016	NA	NA	NA	NA	163621.1817	NA	NA	NA	NA	NA	NA	NA	41189.81426	NA	NA	NA	NA	NA	NA	77935.87749
1/sp/O15173/PGRC2_HUMAN	1221305.661	2300362.032	2648875.486	2786456.112	563958.7926	2171107.906	3223060.86	2884720.275	3995653.366	3091766.638	1749191.247	1751306.3	3049201.373	2326935.837	2363470.302	1860169.278	1462494.735	2617938.907	3134926.091	2392354.908	2617938.907	3012384.759	4046972.904	1970322.013	2609022.541	2547196.66	405684.8777	1679965.296	2327405.322	3274561.788	1622739.511	1838375.442	1122376.727	1890059.21	2216727.498	857632.469	1625299.852	1393103.715	2476721.122	2232596.417	1611530.43	2111738.846	1561162.717	2374379.241	1327241.986	945029.6051	2592226.291	1393228.056	3007207.282
1/sp/O15195/VILL_HUMAN	652610.9429	277453.1531	176799.1743	NA	271060.7322	181549.0682	348307.0141	25006.23088	67847.12205	NA	218098.6734	177812.8424	313911.8575	59888.85792	412290.7711	NA	47643.77145	160253.9065	54350.28575	94629.34376	NA	34397.11629	249728.3354	334118.4211	172380.9743	92113.66517	69754.56428	161368.5605	197894.4542	208411.0144	132901.6969	139509.1286	14362.30814	180295.0172	48308.85371	50710.60971	120610.8357	345130.4425	108700.5715	96137.52415	NA	49323.92542	79573.47594	62661.48396	NA	193235.4148	203370.4916	NA	394752.4913
1/sp/O15204/ADEC1_HUMAN	333384.8721	176471.028	NA	NA	182811.8418	NA	52864.07433	NA	134756.9355	81245.48382	NA	NA	NA	236257.4013	97966.44036	147463.6657	NA	NA	NA	NA	212927.0922	156971.011	NA	46020.84969	162490.9676	243372.2965	NA	NA	34636.36715	1725668.69	NA	NA	NA	NA	NA	NA	355900.741	NA	52498.9155	316095.2872	55878.28027	NA	NA	NA	NA	400099.6941	NA	NA	53602.02931
1/sp/O15212/PFD6_HUMAN	400212.9849	547863.5378	809919.824	875653.1502	234591.0904	887876.8127	492580.5031	672884.797	411348.0275	783731.5229	345166.9367	682277.9187	1116073.028	778317.8938	506670.373	520120.9511	1432397.028	1070608.811	1163467.919	863597.7745	506428.826	500044.7015	571743.5518	971598.0036	763226.6443	760412.9157	286862.528	577715.6294	906965.373	484246.5237	881743.7995	632190.5744	248003.3357	1212875.469	746612.4289	322737.1211	1053677.899	442468.9208	794672.0072	638117.6726	1123835.93	1108363.749	815553.2619	763609.3838	746612.4289	341138.9594	456601.972	762300.3432	901191.2063
1/sp/O15213/WDR46_HUMAN	34397.11629	117756.4003	153152.4906	156955.9288	NA	223513.1211	231395.2943	223513.1211	NA	70728.30171	NA	221969.2032	394591.4034	NA	56310.46372	NA	159146.9519	265803.3939	212927.0922	204253.3196	34397.11629	25709.25172	213722.4874	74244.67831	136638.0722	161577.4806	NA	25180.16297	218505.1004	197643.958	148489.3566	61572.56289	NA	139509.1286	39238.98219	NA	113225.7154	NA	269513.871	37556.68764	109456.6438	120610.8357	172310.5216	74699.84377	NA	NA	85284.73984	NA	234589.7164
1/sp/O15217/GSTA4_HUMAN	NA	NA	NA	NA	NA	NA	NA	NA	NA	NA	NA	NA	NA	NA	NA	NA	NA	NA	NA	NA	NA	NA	NA	NA	NA	NA	NA	NA	NA	NA	NA	NA	NA	NA	NA	NA	NA	NA	NA	NA	NA	NA	NA	NA	NA	NA	NA	NA	NA
1/sp/O15226/NKRF_HUMAN	123145.1258	59888.85792	460331.2477	164759.257	NA	NA	NA	162490.9676	NA	292890.1195	56658.31199	163621.1817	419991.324	181549.0682	NA	156955.9288	NA	437826.5751	277090.9372	179049.6285	NA	38431.45562	241221.6715	217401.143	520666.4782	308250.9569	NA	130166.6196	463585.1848	110217.9749	160253.9065	100024.9235	NA	280958.9826	NA	NA	189039.2903	62866.33332	234625.4522	47314.67188	NA	133826.1013	542776.9764	NA	NA	NA	NA	NA	691802.1635
1/sp/O15228/GNPAT_HUMAN	NA	NA	NA	NA	NA	NA	NA	NA	NA	NA	NA	NA	NA	NA	NA	NA	NA	NA	NA	NA	NA	NA	NA	NA	NA	29944.42896	NA	NA	NA	NA	NA	NA	NA	NA	NA	NA	NA	NA	NA	NA	NA	NA	NA	37122.33915	NA	NA	NA	NA	NA
1/sp/O15230/LAMA5_HUMAN	116502.3879	276579.0984	311841.8708	1012857.652	294927.3314	1012857.652	535304.4054	167059.2105	1229806.58	1273175.615	513220.6486	711251.3696	531606.7877	152663.9606	1218719.557	2747128.531	428816.2345	1813065.984	1147450.112	757034.7501	1246974.04	1591246.688	611744.1208	945029.6051	1600618.228	722244.6701	NA	284881.0238	554181.8744	1189252.455	772941.6594	696614.0281	1912466.009	180295.0172	711251.3696	1355130.162	746493.2164	10085.53503	1393228.056	686271.2718	149522.1818	4851501.877	1092190.209	237113.2236	3832886.907	61572.56289	1395228.868	6014444.233	743154.4964
1/sp/O15231/ZN185_HUMAN	304786.4497	269339.791	221826.4694	NA	358099.2571	NA	336442.3985	NA	99334.0009	NA	NA	150562.1908	108700.5715	143431.264	391865.7614	253214.413	NA	654484.7268	NA	149522.1818	NA	NA	394591.4034	419991.324	98647.85084	NA	NA	822696.055	NA	NA	327242.3634	NA	38014.0049	215899.4436	NA	63303.60325	226633.248	90800.23749	62866.33332	199081.3669	NA	NA	237900.7015	NA	NA	NA	84461.53751	NA	110217.9749
1/sp/O15232/MATN3_HUMAN	NA	NA	NA	NA	NA	NA	NA	NA	NA	NA	NA	NA	NA	NA	NA	NA	NA	NA	NA	NA	NA	NA	NA	NA	NA	NA	NA	NA	NA	NA	NA	NA	NA	NA	NA	NA	NA	NA	NA	NA	NA	NA	NA	NA	NA	NA	NA	NA	NA
1/sp/O15239/NDUA1_HUMAN	30573.62507	NA	88906.4212	26068.1395	NA	36107.22684	NA	NA	25531.66495	NA	NA	NA	NA	NA	58251.19395	NA	NA	71715.63201	NA	NA	NA	40342.14014	NA	5113.161928	92668.32642	NA	NA	NA	84110.59962	NA	NA	NA	NA	132901.6969	NA	NA	NA	29125.59698	NA	NA	NA	NA	8192	203345.8246	NA	NA	NA	NA	NA
1/sp/O15240/VGF_HUMAN	NA	NA	NA	NA	NA	NA	NA	NA	NA	NA	NA	NA	NA	NA	NA	NA	NA	NA	NA	NA	NA	NA	NA	NA	NA	NA	NA	NA	NA	NA	NA	NA	NA	NA	NA	881743.7995	NA	NA	NA	NA	NA	NA	NA	NA	NA	88292.29969	48644.86836	NA	NA
1/sp/O15247/CLIC2_HUMAN	NA	NA	NA	30573.62507	NA	NA	NA	NA	47643.77145	485799.0018	NA	NA	NA	NA	126329.2434	81046.58508	NA	NA	148489.3566	NA	NA	112875.4064	NA	NA	174153.507	NA	NA	NA	NA	370727.6001	53602.02931	NA	NA	NA	72214.45367	NA	87682.42023	NA	NA	NA	NA	NA	NA	NA	NA	NA	63352.72549	150562.1908	164759.257
1/sp/O15254/ACOX3_HUMAN	201441.3038	109654.5361	38431.45562	25709.25172	NA	120610.8357	20031.73831	NA	112533.8889	95950.32017	NA	127487.8293	NA	NA	80700.30379	NA	29944.42896	32995.91946	54728.32189	67378.46774	15716.58333	NA	173643.9324	136638.0722	119411.9662	135048.4355	NA	194579.4734	29099.24159	110628.4656	104997.831	29532.17516	NA	124001.6679	49323.92542	NA	164759.257	123928.6384	262144	72716.74492	NA	98647.85084	168221.1992	64136.32883	NA	NA	39160.32682	94629.34376	134186.7958
1/sp/O15258/RER1_HUMAN	246290.2516	320295.8371	329518.5141	NA	NA	221969.2032	154795.0701	229796.9302	118950.3507	NA	NA	NA	440871.8998	NA	334118.4211	135694.2441	NA	282913.2068	NA	318293.9038	NA	100720.6519	271388.4882	220435.9499	94620.89837	122363.1795	NA	263967.3557	338782.5404	138545.4686	NA	303218.8673	NA	172950.5409	36107.22684	NA	185363.8	NA	NA	70728.30171	NA	82379.62851	539027.7419	115697.6471	NA	NA	NA	131072	341138.9594
1/sp/O15260/SURF4_HUMAN	2317612.194	2463209.775	3110009.652	1851162.354	907200.6696	3290784.22	1943196.007	1763487.599	437826.5751	2156110.968	1430550.036	324981.9353	6140820.491	1984026.686	2604264.417	1255647.43	1402918.724	2343120.956	3383300.757	1139524.095	857632.469	1106415.517	3125599.93	3454391.098	2205950.869	2033017.255	641015.6259	2729111.675	4987451.004	1078511.897	2884720.275	1929773.372	NA	1503611.058	2617938.907	721180.0687	2949057.34	1166049.653	762300.3432	1044092.982	1282031.252	2845005.479	3235574.776	1782788.157	1374047.074	677565.0809	387991.3976	1078055.484	2111789.575
1/sp/O15264/MK13_HUMAN	133695.5555	330713.9178	329985.9862	1196177.454	220435.9499	324981.9353	649963.8706	623487.0199	546552.2888	271388.4882	119037.1554	1085553.953	363098.1364	520666.4782	361209.2483	342828.2803	561917.9651	610655.8426	554181.8744	751805.5291	110217.9749	180236.7745	552639.0469	581733.9594	942323.9937	700853.1782	168221.1992	502930.6666	1094110.84	589255.8955	1196177.454	419991.324	116118.5121	482443.343	350729.6809	185363.8	630848.8046	376329.501	550353.8606	352538.0795	721180.0687	527934.7114	957460.9721	2437553.552	140479.4913	99334.0009	400550.5258	103552.2948	827873.5621
1/sp/O15269/SPTC1_HUMAN	536346.3571	749046.8827	878825.1294	772941.6594	213234.8999	554181.8744	822696.055	1345769.594	925581.177	453266.4959	253837.963	985161.0063	1155431.259	475801.4029	570482.238	489178.0011	1355130.162	649963.8706	696614.0281	834180.464	716198.5141	396430.8061	895138.8827	746612.4289	827970.4137	709098.7482	NA	627823.7151	972644.6551	606855.3109	811369.7553	654484.7268	311743.51	1093104.578	408506.6391	469250.9044	919276.0476	897522.0699	598088.7271	777887.7642	783731.5229	636587.8075	946142.227	566834.7993	482443.343	783731.5229	603716.2477	462790.5885	863769.281
1/sp/O15270/SPTC2_HUMAN	71768.86532	162079.1336	94856.75956	134756.9355	76862.91123	75804.71682	228209.6069	95287.5429	223513.1211	262144	72214.45367	76331.98032	307451.6449	78477.96439	65083.30978	68794.23258	116502.3879	40622.74191	102126.6598	56266.94444	147463.6657	39511.9109	135583.0782	95287.5429	224549.6344	177563.1777	NA	55492.30079	240791.0434	105471.3501	131983.6779	90774.5341	NA	129267.493	NA	NA	37596.31236	120604.5659	72716.74492	64575.26024	181549.0682	56266.94444	29532.17516	92608.3177	115697.6471	51063.32989	151272.426	55492.30079	58954.21855
1/sp/O15294/OGT1_HUMAN	NA	197371.1526	229448.6737	290866.9797	NA	260333.2391	NA	857632.469	368166.7975	324981.9353	299626.4432	284881.0238	811369.7553	NA	252774.4815	NA	614903.2899	469250.9044	124864.1677	573725.056	466009.5516	269513.871	428816.2345	334118.4211	581733.9594	371165.5463	NA	NA	NA	445032.0287	NA	440871.8998	NA	93975.69113	334118.4211	NA	386470.8297	NA	NA	415850.0418	214408.1172	373306.2145	NA	NA	NA	NA	NA	185363.8	511001.9351
1/sp/O15296/LX15B_HUMAN	NA	425854.1844	NA	NA	NA	NA	NA	NA	NA	711251.3696	NA	NA	NA	NA	NA	296978.7132	NA	NA	NA	NA	NA	619632.1308	NA	NA	NA	NA	NA	NA	NA	NA	NA	NA	NA	NA	NA	NA	NA	NA	NA	NA	NA	NA	NA	NA	NA	NA	NA	NA	NA
1/sp/O15305/PMM2_HUMAN	1322152.726	1455978.537	2287149.265	851708.3688	1144321.557	2156110.968	1751306.3	2767208.654	1634026.557	805765.215	879585.1844	1282031.252	1691650.379	4851501.877	2312947.906	1002348.457	3245479.021	5769440.55	2263305.655	2263305.655	1472667.19	1379643.08	1671798.138	2247671.861	3339733.009	3094106.55	998913.3414	3383300.757	4884531.278	2178817.434	1903205.612	1514069.5	237900.7015	2425750.938	2294900.224	1645392.11	1901646.434	1179057.371	1026996.618	3410506.097	1163467.919	4464292.114	1230194.606	2941920.016	320507.813	741455.2002	1562032.6	721180.0687	2514469.186
1/sp/O15321/TM9S1_HUMAN	104272.558	66186.85914	10884.59419	12677.65243	24322.43418	39786.73797	72214.45367	18432.95821	26432.03717	89524.81427	31433.16666	NA	118128.7006	NA	49696.83176	30573.62507	45073.7543	NA	37640.5477	55492.30079	44762.40713	NA	124264.3156	53231.77305	101513.9685	75508.47321	NA	170569.4797	198216.131	70239.74564	93975.69113	77935.87749	NA	92041.69938	NA	NA	NA	NA	NA	67847.12205	22226.6053	37380.54544	NA	97851.30978	NA	NA	54350.28575	23657.33594	98647.85084
1/sp/O15327/INP4B_HUMAN	223513.1211	125732.6666	NA	NA	NA	95287.5429	NA	NA	NA	NA	NA	NA	NA	NA	NA	NA	53974.86091	34877.28214	NA	NA	NA	NA	145433.4898	NA	NA	NA	NA	108700.5715	75281.09539	NA	NA	NA	NA	NA	21769.18838	NA	NA	NA	50360.32594	61147.25013	NA	45702.96046	NA	NA	NA	NA	NA	NA	145433.4898
1/sp/O15347/HMGB3_HUMAN	759886.547	1065338.462	7136484.869	2141217.621	830030.8467	2710260.323	2654483.973	5345894.737	1264381.149	1204497.526	1076655.723	3091766.638	2442623.37	2511294.86	1966914.134	857632.469	3551507.251	4558096.381	1916443.454	2965820.801	687023.5369	1127830.703	2732864.886	1535205.123	3015748.864	3789976.71	1493224.858	1556635.788	3295359.632	1343362.533	3478418.288	1679965.296	3483906.499	5022589.721	869604.5721	1299927.741	2335028.397	1489823.043	3070410.245	1873649.381	4051430.608	2141217.621	4662930.277	2390395.001	1196177.454	912838.4275	1229830.91	659037.0281	3045614.872
1/sp/O15355/PPM1G_HUMAN	55465.89848	188846.8917	430514.9618	502930.6666	83529.60527	472514.8025	288857.8147	645474.2422	145433.4898	542776.9764	238014.1709	301124.3816	659037.0281	280958.9826	314522.8762	275854.5639	535304.4054	375902.7645	358099.2571	561917.9651	485799.0018	142311.6193	451701.0257	320507.813	591455.1495	666573.2636	NA	353169.1988	548772.6989	544989.1621	636587.8075	249728.3354	70414.05674	499456.6707	254975.6585	23170.47501	459686.5884	134869.0671	370727.6001	320239.712	271388.4882	296978.7132	414406.7411	502930.6666	172950.5409	54350.28575	232568.5661	190575.0858	459038.8087
1/sp/O15357/SHIP2_HUMAN	64187.28862	153371.8685	188274.0475	53231.77305	130166.6196	114898.4651	NA	63743.91463	54728.32189	29737.58768	NA	105728.1487	214408.1172	290866.9797	194494.5939	100720.6519	248003.3357	223513.1211	135694.2441	254975.6585	249728.3354	110984.6016	229796.9302	169391.2702	157547.1915	354966.7464	NA	171755.8842	250190.3096	208087.2602	159146.9519	93326.55362	NA	164759.257	197295.7017	153725.8225	148617.791	NA	150562.1908	285052.1309	241221.6715	249728.3354	176877.7802	89524.81427	61147.25013	20031.73831	149256.1444	NA	68319.0361
1/sp/O15371/EIF3D_HUMAN	577559.534	885421.0707	776702.4461	1422502.739	311826.2516	845825.1893	1355130.162	2442623.37	839982.648	1212875.469	908615.5443	1078055.484	1956712.004	1462494.735	1039734.608	768295.2679	1412676.795	1100707.721	945029.6051	1578365.613	1255647.43	591209.7191	1284746.72	687023.5369	1343431.471	1688868.086	NA	783731.5229	1458914.371	1463613.678	1085553.953	1005861.333	837926.2692	1422502.739	489178.0011	447026.2421	1162544.214	672744.1654	1493224.858	1122599.397	1116073.028	606437.7346	1336852.115	1158085.598	565826.4137	558036.5142	1239755.089	649963.8706	1237461.872
1/sp/O15372/EIF3H_HUMAN	521390.398	569073.1079	731247.3673	1063213.575	247913.4544	783731.5229	1535205.123	1611530.43	614903.2899	746612.4289	713136.5226	978356.0021	1318074.056	539027.7419	550755.4845	490618.9406	527934.7114	800199.3881	641015.6259	731247.3673	1070608.811	627132.9338	1291444.708	104997.831	991924.8087	989783.8577	NA	350729.6809	972438.3776	815154.9797	731247.3673	682277.9187	NA	887876.8127	414209.1793	8779.968205	530051.3018	577712.7796	542776.9764	749266.3277	851708.3688	558036.5142	540974.8114	879807.9522	711251.3696	236257.4013	1054758.575	524288	769493.5158
1/sp/O15382/BCAT2_HUMAN	342424.051	384070.5589	516882.5756	663620.9931	66378.08726	208545.116	978356.0021	450135.5555	NA	233004.7758	146514.9084	99334.0009	348307.0141	443938.4063	796280.6242	NA	NA	408506.6391	327242.3634	1775753.625	NA	141456.6034	760682.4267	NA	474439.1877	550219.9416	NA	NA	569595.6449	329547.3085	NA	411348.0275	NA	360590.0344	204253.3196	246290.2516	307052.4457	517316.5945	350729.6809	363098.1364	348307.0141	221969.2032	289538.0594	684784.8771	320507.813	277090.9372	293811.3251	218913.2876	382861.6889
1/sp/O15397/IPO8_HUMAN	NA	87682.42023	NA	17805.06399	NA	NA	139509.1286	107204.0586	45387.26705	NA	NA	25888.07371	204253.3196	NA	68319.0361	NA	160253.9065	144428.9073	124864.1677	171755.8842	NA	45387.26705	87682.42023	NA	46340.95001	144214.3902	NA	NA	113316.624	25888.07371	10085.53503	98647.85084	NA	NA	NA	NA	NA	75804.71682	20031.73831	NA	31651.80163	NA	75420.35843	NA	NA	NA	88906.4212	NA	79920.59623
1/sp/O15400/STX7_HUMAN	1375527.263	2247569.043	1391545.454	1851162.354	1256491.421	1578365.613	2232146.057	1187914.853	2359418.651	1984026.686	1447793.598	2326935.837	1739209.144	2924989.469	2377884.656	1925696.079	3007222.116	1578365.613	1838375.442	1422502.739	1788104.969	1856835.999	1824562.263	2546351.23	1858492.838	1471359.991	116502.3879	1739209.144	1320153.699	2039663.888	2082665.913	1864038.206	1557673.477	2216727.498	1956712.004	2025715.304	2869199.662	1509057.762	1838375.442	1348079.942	1691650.379	1864038.206	2119184.811	1365206.678	1645392.11	1255647.43	2487458.777	1943196.007	2166270.855
1/sp/O15427/MOT4_HUMAN	678634.1358	526486.2227	55108.98747	NA	170569.4797	341138.9594	NA	NA	46987.84557	NA	NA	NA	472514.8025	NA	150562.1908	NA	45387.26705	NA	260333.2391	NA	68319.0361	NA	36107.22684	NA	NA	231395.2943	NA	221969.2032	NA	79573.47594	97289.73672	145433.4898	NA	589854.6628	343511.7685	NA	108700.5715	16728.26267	NA	66913.05067	218913.2876	165905.2483	99334.0009	NA	NA	93975.69113	NA	265803.3939	NA
1/sp/O15438/MRP3_HUMAN	114104.8034	197772.6846	NA	NA	231445.3246	70728.30171	331810.4966	NA	1212875.469	NA	118138.695	181549.0682	598088.7271	76331.98032	261251.1709	NA	NA	144428.9073	NA	NA	NA	NA	303649.0294	397336.0036	641015.6259	56658.31199	NA	520666.4782	429609.5047	627309.3782	144428.9073	135694.2441	NA	462790.5885	52498.9155	95287.5429	58734.80696	290529.7936	NA	49656.62015	NA	77935.87749	NA	53974.86091	NA	124001.6679	321747.1623	NA	564510.4786
1/sp/O15460/P4HA2_HUMAN	809383.4244	835489.0654	308669.5944	343511.7685	168016.4726	496006.6715	NA	167059.2105	156955.9288	682277.9187	341487.6102	311743.51	273276.1444	172950.5409	746612.4289	110984.6016	394591.4034	106463.5461	391865.7614	307451.6449	137588.4652	121530.7117	230206.462	610655.8426	120610.8357	249214.5571	NA	NA	215022.6903	290815.6837	456419.2137	394591.4034	NA	863597.7745	794672.0072	NA	273902.4494	302862.5232	772941.6594	246290.2516	610655.8426	152663.9606	260144.313	241273.8264	179049.6285	701459.3618	66691.56102	154795.0701	226633.248
1/sp/O15479/MAGB2_HUMAN	NA	NA	NA	NA	NA	NA	NA	NA	NA	NA	NA	NA	NA	NA	NA	NA	NA	NA	NA	NA	NA	NA	NA	NA	NA	NA	NA	NA	NA	NA	NA	NA	NA	NA	NA	NA	NA	NA	NA	NA	NA	NA	NA	NA	NA	NA	NA	NA	NA
1/sp/O15484/CAN5_HUMAN	304091.5996	279912.4419	233806.0449	244589.0005	257558.289	288857.8147	1187914.853	627823.7151	958221.7268	311743.51	304104.5233	77935.87749	277090.9372	602248.7631	643410.1579	380810.3962	220435.9499	431798.8873	394591.4034	370727.6001	341138.9594	935411.1028	218036.1386	431798.8873	767187.5009	363376.3518	NA	422912.5947	762364.8384	421507.0493	204253.3196	334118.4211	NA	394591.4034	NA	159146.9519	653884.0122	843016.823	550353.8606	629197.9987	57848.82356	338782.5404	376598.1497	246856.0471	NA	80126.95324	588532.9157	158047.6436	632190.5744
1/sp/O15498/YKT6_HUMAN	298486.7635	498037.9491	988739.0083	614903.2899	110984.6016	462790.5885	992013.343	906532.9919	682277.9187	1012857.652	530079.4862	360590.0344	800199.3881	627823.7151	650354.256	574547.9144	422912.5947	767602.5614	839982.648	721180.0687	800199.3881	489899.0832	881256.5126	598088.7271	719035.6875	781038.0383	NA	561917.9651	622833.7628	799397.6635	614903.2899	294927.3314	161372.4371	875653.1502	456419.2137	284881.0238	604634.5321	343586.0397	425854.1844	716198.5141	517069.9722	672884.797	644636.15	588054.6002	391865.7614	305327.9213	588098.8888	327242.3634	550351.1458
1/sp/O15511/ARPC5_HUMAN	10062429.27	9168443.558	8429027.452	2216727.498	5644066.445	15438186.98	3702324.708	4223477.691	5890668.76	7053950.396	5490140.955	4751659.412	9372483.825	12892243.44	11170557.03	5993671.832	6269852.183	12196805.49	13817564.39	3091766.638	6861059.752	5378668.355	6585992.279	13722119.5	6855612.596	8880375.388	3134926.091	17857168.45	9099887.423	8274795.804	12539704.37	10256250.01	2256394.492	9243450.07	13072212.45	6401595.105	11375897.57	2891121.468	4621725.035	3517408.752	3478418.288	9770493.481	8130780.97	7225277.007	3651353.71	1187914.853	5579702.185	6673443.712	12206239.02
1/sp/O15523/DDX3Y_HUMAN	NA	350729.6809	NA	NA	180295.0172	NA	499456.6707	90147.50859	260333.2391	NA	NA	397336.0036	NA	NA	284881.0238	NA	269513.871	NA	290866.9797	NA	422912.5947	325263.0252	649963.8706	167059.2105	NA	NA	NA	116502.3879	NA	397996.9674	136638.0722	NA	NA	92041.69938	NA	119777.7158	360590.0344	132901.6969	360590.0344	378517.375	NA	248003.3357	341138.9594	203544.5286	381150.1716	229796.9302	353169.1988	307451.6449	348790.8539
1/sp/O15533/TPSN_HUMAN	1010717.651	1012704.335	635610.7047	598088.7271	1054498.468	1432397.028	200049.847	198668.0018	1163467.919	822696.055	2703625.279	428816.2345	636587.8075	757034.7501	2080251.593	1428205.823	1929773.372	794672.0072	2186209.155	1212875.469	1308969.454	1094050.048	1934974.589	767602.5614	867667.1643	4258081.432	NA	1308969.454	2753812.059	626255.2057	4107986.472	614903.2899	658844.5521	1402918.724	985161.0063	343511.7685	1472702.568	601755.3782	NA	494625.8022	1679965.296	1116073.028	2154919.415	427154.3632	985161.0063	253214.413	1086873.306	1093104.578	1892684.727
1/sp/O15540/FABP7_HUMAN	NA	NA	NA	NA	NA	NA	NA	NA	NA	NA	NA	NA	NA	NA	NA	1345769.594	NA	NA	NA	NA	NA	NA	NA	NA	NA	NA	NA	383801.2807	NA	NA	NA	NA	NA	2082665.913	NA	NA	NA	179049.6285	NA	NA	NA	NA	NA	NA	NA	NA	NA	NA	NA
1/sp/O15541/R113A_HUMAN	NA	117312.7261	494293.5873	NA	NA	205674.0138	130166.6196	292890.1195	NA	NA	48983.22018	NA	86475.27044	NA	262144	NA	NA	201441.3038	NA	88906.4212	NA	NA	110979.4961	NA	48308.85371	139509.1286	NA	109456.6438	153725.8225	66913.05067	NA	NA	NA	NA	NA	NA	220483.6107	43916.47443	NA	NA	133826.1013	NA	304036.1172	80126.95324	113316.624	NA	50012.46176	NA	162128.9511
1/sp/O15550/KDM6A_HUMAN	NA	NA	NA	NA	NA	NA	NA	NA	NA	NA	NA	NA	NA	NA	NA	NA	NA	NA	NA	NA	NA	NA	NA	NA	NA	NA	NA	NA	60305.41787	NA	NA	NA	NA	NA	NA	NA	NA	103552.2948	NA	NA	NA	NA	NA	NA	NA	NA	NA	NA	NA
1/sp/O15551/CLD3_HUMAN	263967.3557	248505.2507	803792.6047	811369.7553	NA	561917.9651	414209.1793	456419.2137	767602.5614	NA	NA	NA	912838.4275	168221.1992	NA	NA	1221311.685	978356.0021	1155431.259	422912.5947	NA	NA	569762.0476	309590.1402	557567.0036	499366.4119	NA	958221.7268	589854.6628	303340.1861	636587.8075	NA	NA	554181.8744	234625.4522	696614.0281	610095.3561	726196.2728	313911.8575	249434.6025	1005861.333	329518.5141	879051.3328	177812.8424	NA	NA	271388.4882	NA	1393228.056
1/sp/O15553/MEFV_HUMAN	NA	NA	NA	NA	NA	NA	NA	NA	NA	NA	NA	NA	NA	NA	NA	NA	NA	NA	NA	NA	NA	NA	NA	NA	1897.652351	NA	NA	NA	NA	NA	NA	NA	NA	NA	NA	NA	NA	NA	NA	NA	NA	NA	NA	NA	NA	NA	NA	NA	NA
1/sp/O43143/DHX15_HUMAN	632570.2847	919766.6939	1459162.928	2691539.188	817244.6208	1567463.046	1600398.776	2294900.224	1196177.454	1634026.557	1124850.112	1788104.969	1775753.625	2945334.38	1308530.394	1213218.903	2232146.057	1299927.741	1255647.43	2986449.716	1452392.546	815325.3089	2614456.981	1412676.795	2353380.608	2158926.435	453266.4959	964886.6859	1636298.46	1366168.482	1282031.252	1179709.326	1013076.644	2186209.155	1273175.615	365623.6837	1053463.977	1121084.644	1179709.326	1912235.948	1668360.928	1600398.776	1060879.316	679360.9492	636587.8075	641015.6259	1491945.408	919187.7208	1438216.25
1/sp/O43149/ZZEF1_HUMAN	NA	110967.0181	99334.0009	117312.7261	NA	104997.831	161368.5605	167059.2105	489178.0011	204253.3196	NA	93975.69113	85877.94212	127487.8293	201441.3038	NA	31216.04192	NA	136638.0722	234625.4522	NA	91405.92092	189993.1514	60724.87522	179263.9767	175663.4802	NA	358099.2571	NA	205958.7072	59064.35032	185363.8	NA	110984.6016	NA	NA	145756.6051	NA	NA	NA	NA	77935.87749	80126.95324	74761.09088	NA	77935.87749	336442.3985	NA	245687.3033
1/sp/O43156/TTI1_HUMAN	NA	NA	NA	223513.1211	233004.7758	122294.5003	NA	NA	NA	NA	NA	NA	229796.9302	NA	NA	NA	288857.8147	NA	98647.85084	141456.6034	NA	NA	139509.1286	NA	619180.2805	257887.9414	NA	NA	142112.5902	NA	NA	NA	NA	485799.0018	61572.56289	NA	21173.90878	NA	124864.1677	65083.30978	NA	46020.84969	121706.9929	NA	NA	NA	114104.8034	NA	121449.7504
1/sp/O43159/RRP8_HUMAN	56266.94444	106175.3935	130166.6196	185363.8	28526.20086	149522.1818	111756.5605	131983.6779	NA	104272.558	NA	84110.59962	107949.7218	NA	71966.20563	84415.28313	10884.59419	202842.4388	139509.1286	93326.55362	79023.8218	70239.74564	194397.5011	NA	121431.9637	118465.6684	NA	9607.863904	279421.6063	113573.2459	51776.14741	46663.27681	NA	136638.0722	88292.29969	NA	35610.12798	NA	151609.4336	189258.6875	NA	133826.1013	65536	115896.2708	NA	NA	86986.293	NA	135385.11
1/sp/O43169/CYB5B_HUMAN	546975.0159	1009041.785	1468651.922	1634026.557	414690.0351	1668360.928	951602.8058	1155431.259	932019.1032	2082665.913	973030.206	2564062.504	1929773.372	857632.469	3308732.463	7621153.969	2748094.148	2729111.675	1374047.074	2068279.889	1364555.837	765713.3107	3996784.76	1355130.162	4806784.969	1884329.198	360590.0344	3091766.638	2241236.796	2343575.29	2068279.889	978356.0021	105085.2	2232146.057	2111738.846	573725.056	1902691.377	837485.0151	3359930.592	9239524.81	1739209.144	3091766.638	1160228.855	2831337.966	558036.5142	350729.6809	970552.0926	485799.0018	1597077.26
1/sp/O43172/PRP4_HUMAN	118128.7006	237908.314	469431.2784	345901.0818	256749.1545	327242.3634	292890.1195	450135.5555	153725.8225	59064.35032	280958.9826	215899.4436	341138.9594	218913.2876	296447.5333	280958.9826	405684.8777	277090.9372	273276.1444	378517.375	260333.2391	198668.0018	272284.5418	290866.9797	249749.4639	460830.7168	NA	279018.2571	501177.6316	223836.2319	277090.9372	440871.8998	137588.4652	527934.7114	NA	105728.1487	284777.7772	312299.0826	217401.143	203900.042	237900.7015	262144	440551.9551	101421.2194	127487.8293	121449.7504	181011.9533	185363.8	327242.3634
1/sp/O43175/SERA_HUMAN	171189.9479	310630.7143	1493224.858	394591.4034	222479.1267	39511.9109	296978.7132	4919226.319	368166.7975	1472667.19	752455.7958	164759.257	6313462.454	305327.9213	951602.8058	699144.0576	2986449.716	3359930.592	334118.4211	5057524.595	177812.8424	419991.324	1269389.912	32093.64431	429187.1348	1030222.033	60724.87522	NA	1739209.144	168104.7066	NA	3049201.373	1427518.466	971598.0036	345901.0818	386470.8297	787450.1748	107578.6045	242899.5009	5535850.581	2408995.053	659037.0281	737766.8432	2858267.579	229796.9302	124001.6679	714598.5761	408506.6391	449984.5693
1/sp/O43181/NDUS4_HUMAN	462790.5885	456653.8119	496335.1696	731247.3673	492580.5031	645474.2422	479110.8634	116502.3879	757034.7501	322737.1211	55108.98747	400099.6941	277090.9372	305327.9213	463289.1285	272040.6963	320507.813	691802.1635	378517.375	107204.0586	164759.257	555442.8437	169039.688	482443.343	696672.9659	429486.1548	72716.74492	466009.5516	200285.3739	497187.5987	573725.056	200049.847	28526.20086	881743.7995	682277.9187	78477.96439	508838.5231	180266.2293	506428.826	273276.1444	86475.27044	475801.4029	220440.1013	1074505.195	NA	NA	286259.8071	215899.4436	411666.1818
1/sp/O43182/RHG06_HUMAN	NA	NA	106300.1345	NA	NA	NA	NA	18053.61342	73222.52988	NA	NA	249728.3354	NA	NA	NA	NA	NA	217401.143	258534.9861	NA	NA	NA	434802.286	NA	NA	NA	NA	NA	81810.59085	NA	182811.8418	NA	NA	NA	NA	NA	NA	NA	NA	NA	NA	NA	155205.3504	NA	NA	NA	177812.8424	NA	279018.2571
1/sp/O43236/SEPT4_HUMAN	NA	NA	NA	NA	NA	NA	NA	NA	NA	NA	NA	NA	NA	NA	NA	NA	NA	NA	NA	NA	NA	NA	NA	NA	NA	NA	NA	NA	NA	115697.6471	NA	NA	NA	NA	18179.18623	NA	NA	NA	NA	NA	NA	NA	NA	NA	NA	NA	NA	25531.66495	NA
1/sp/O43237/DC1L2_HUMAN	342184.5194	695494.6192	1278524.283	1116073.028	702095.1845	1212875.469	677565.0809	783731.5229	805765.215	520666.4782	220193.4088	1034139.944	1019902.634	1462494.735	837819.3771	781534.6635	1775753.625	649963.8706	881743.7995	721180.0687	663620.9931	1006595.366	521594.3823	1187914.853	734530.9616	1582839.029	NA	1452392.546	817327.3276	676387.8878	1299927.741	1264381.149	775333.4625	2025715.304	1171560.478	1026996.618	1398073.39	876453.93	746612.4289	513840.619	561917.9651	1308969.454	1056168.399	344722.9867	513498.309	696614.0281	862828.7962	851708.3688	687617.7711
1/sp/O43240/KLK10_HUMAN	425854.1844	122294.5003	NA	NA	62000.83394	290866.9797	NA	NA	NA	NA	195932.8807	NA	NA	NA	290866.9797	NA	NA	NA	NA	NA	NA	NA	NA	74244.67831	NA	NA	NA	NA	NA	110217.9749	NA	NA	NA	NA	NA	NA	NA	NA	NA	NA	NA	NA	NA	NA	NA	NA	NA	NA	114104.8034
1/sp/O43242/PSMD3_HUMAN	629117.1775	864781.097	808258.5879	1229806.58	231205.9087	951602.8058	834180.464	2511294.86	496006.6715	839982.648	926420.15	721180.0687	1535205.123	577715.6294	1194732.83	329630.8263	945029.6051	696614.0281	1308969.454	1212875.469	1123835.93	600998.758	1649043.234	828418.3586	1075767.405	1392016.806	267652.2027	623487.0199	1306203.817	1231009.762	1093104.578	1041332.956	308345.7602	1070608.811	623487.0199	318293.9038	1378931.243	329248.56	805765.215	558823.7987	632190.5744	654484.7268	1021653.55	1245924.883	520666.4782	303218.8673	1121768.074	701459.3618	1225912.442
1/sp/O43252/PAPS1_HUMAN	259792.9011	225769.6252	426017.8772	72716.74492	153459.9375	212927.0922	190575.0858	177812.8424	141456.6034	190575.0858	307518.1196	38967.93874	301124.3816	76862.91123	224665.2187	127938.4462	263967.3557	177812.8424	198668.0018	249728.3354	411348.0275	294955.6716	249012.658	221969.2032	223513.1211	434655.5341	NA	109456.6438	219928.4697	203353.9704	246290.2516	265803.3939	NA	182811.8418	286862.528	92041.69938	221792.9766	88585.27808	100024.9235	209454.8443	177812.8424	200049.847	169547.2041	179053.9298	85284.73984	NA	99485.13923	59064.35032	178172.7805
1/sp/O43264/ZW10_HUMAN	86475.27044	74669.69885	NA	NA	NA	84110.59962	NA	77397.53506	NA	NA	NA	NA	121449.7504	NA	101143.4896	NA	NA	55878.28027	48983.22018	NA	74761.09088	NA	161368.5605	NA	177326.4392	226633.248	NA	NA	110984.6016	135995.3496	111756.5605	NA	NA	51776.14741	147463.6657	NA	84110.59962	NA	NA	174153.507	NA	107204.0586	NA	131072	NA	NA	138545.4686	NA	171755.8842
1/sp/O43272/PROD_HUMAN	198077.2756	113579.2361	NA	NA	185216.6354	NA	233004.7758	NA	NA	294927.3314	198923.5648	NA	127487.8293	43237.63522	NA	16961.78051	129267.493	NA	NA	NA	NA	274822.1057	434802.286	NA	NA	133826.1013	NA	NA	370565.8811	286862.528	NA	NA	NA	198668.0018	NA	NA	NA	30152.70894	NA	NA	NA	NA	NA	NA	NA	NA	NA	NA	NA
1/sp/O43278/SPIT1_HUMAN	488542.846	429954.1098	759354.9931	513498.309	183102.8991	265803.3939	419991.324	509951.3171	472514.8025	174153.507	506866.8566	NA	945029.6051	329518.5141	349079.9071	318293.9038	581733.9594	254975.6585	249728.3354	NA	NA	242899.5009	998913.3414	402882.6075	531428.4741	752695.8236	NA	456419.2137	563915.3513	433321.4048	NA	NA	33456.52534	472514.8025	NA	NA	NA	162490.9676	360590.0344	523199.8073	428816.2345	NA	329518.5141	NA	NA	146445.0598	301362.4998	225067.7778	455107.9254
1/sp/O43290/SNUT1_HUMAN	125743.6536	399869.3607	864344.7349	267652.2027	110984.6016	641015.6259	307451.6449	573725.056	417090.232	102126.6598	165905.2483	499456.6707	881743.7995	535304.4054	298944.0569	179471.2808	394591.4034	881743.7995	602248.7631	828418.3586	292890.1195	329012.7339	479306.4555	437826.5751	672884.797	910278.6884	NA	134756.9355	574376.3665	467265.5628	475801.4029	334118.4211	491458.3228	869604.5721	341138.9594	141456.6034	714011.5516	321022.0461	221969.2032	130030.2378	329518.5141	558036.5142	569447.1743	161726.6373	207104.5897	82379.62851	416389.5771	NA	919187.7208
1/sp/O43291/SPIT2_HUMAN	378517.375	356765.3775	1052728.293	NA	62866.33332	422912.5947	593957.4265	1100707.721	485799.0018	NA	659037.0281	343511.7685	3430529.876	NA	NA	NA	2564062.504	336442.3985	329518.5141	561917.9651	NA	NA	148489.3566	220435.9499	614326.8943	827813.6954	165905.2483	NA	NA	299677.7689	641015.6259	NA	NA	992013.343	NA	NA	365623.6837	912838.4275	492580.5031	186326.5841	386470.8297	992013.343	598733.4764	NA	NA	NA	751805.5291	NA	701459.3618
1/sp/O43292/GPAA1_HUMAN	499640.3272	262556.8221	513942.4543	524288	NA	360590.0344	370727.6001	472514.8025	209995.662	NA	52277.74337	171755.8842	292890.1195	309590.1402	378517.375	NA	143431.264	279018.2571	365623.6837	513498.309	NA	NA	421861.5794	345901.0818	160360.7355	276676.9489	NA	126607.2065	571751.7231	368166.7975	375902.7645	163621.1817	NA	316095.2872	143431.264	77397.53506	248573.0667	41476.31207	241221.6715	61147.25013	209995.662	57848.82356	446081.7495	528503.4278	NA	NA	127501.6676	NA	200797.1389
1/sp/O43293/DAPK3_HUMAN	79882.42939	270354.4276	345901.0818	NA	NA	263967.3557	NA	NA	144428.9073	NA	NA	187951.3823	220435.9499	305327.9213	425854.1844	NA	389158.9469	198668.0018	502930.6666	NA	55878.28027	NA	83377.3374	535304.4054	NA	208276.968	NA	353169.1988	214408.1172	234224.2844	161368.5605	402882.6075	NA	440871.8998	391865.7614	375902.7645	489225.0072	NA	355625.6848	NA	92041.69938	411348.0275	446486.3684	NA	282913.2068	153725.8225	NA	208545.116	173546.362
1/sp/O43294/TGFI1_HUMAN	226981.7745	798073.3851	925843.2613	112533.8889	28133.47222	919187.7208	258534.9861	NA	280958.9826	360590.0344	220435.9499	294927.3314	NA	589854.6628	964252.1432	335618.7469	778317.8938	1085553.953	1100707.721	NA	627823.7151	349107.1698	131983.6779	2053993.236	641015.6259	508434.2516	NA	938501.8088	165849.0033	432418.4664	900271.1111	1070608.811	666824.9681	485799.0018	1187914.853	2294900.224	1525919.375	254975.6585	284881.0238	672884.797	322737.1211	1703416.738	1561406.736	177812.8424	2156110.968	205674.0138	312346.9626	741455.2002	807611.8995
1/sp/O43301/HS12A_HUMAN	NA	NA	NA	NA	NA	87076.75351	NA	25709.25172	NA	NA	NA	50360.32594	NA	NA	115592.9538	NA	63303.60325	65083.30978	NA	58656.36305	NA	51776.14741	15608.02096	53231.77305	43841.21012	NA	NA	117312.7261	52498.9155	129396.2257	NA	41189.81426	NA	NA	35857.816	NA	35610.12798	NA	64633.74652	NA	NA	28526.20086	16497.95973	29737.58768	38967.93874	NA	102067.7014	135694.2441	51261.28214
1/sp/O43314/VIP2_HUMAN	NA	NA	NA	NA	NA	NA	NA	NA	NA	NA	NA	NA	NA	105728.1487	28924.41178	NA	NA	NA	98647.85084	NA	NA	NA	NA	94629.34376	NA	95287.5429	NA	NA	NA	48644.86836	70728.30171	NA	NA	109456.6438	76862.91123	NA	NA	NA	NA	143431.264	NA	59475.17536	NA	NA	NA	NA	NA	NA	NA
1/sp/O43318/M3K7_HUMAN	NA	39519.24392	55948.91151	NA	NA	59064.35032	98647.85084	68794.23258	70239.74564	86475.27044	NA	130166.6196	23821.88572	NA	74761.09088	70239.74564	27175.14288	38431.45562	55878.28027	54728.32189	NA	NA	56747.70687	26987.43045	69735.71701	68919.18706	NA	NA	66913.05067	47222.98478	NA	52864.07433	NA	48644.86836	52498.9155	NA	111756.5605	NA	38967.93874	NA	43841.21012	NA	67337.33259	NA	NA	NA	51519.15805	NA	119777.7158
1/sp/O43324/MCA3_HUMAN	737357.3722	860764.0001	1021653.55	1273175.615	641217.8782	912838.4275	1093104.578	789182.8067	139509.1286	1204497.526	736333.595	1070608.811	3178688.029	554181.8744	863284.7893	767237.3488	1656836.717	1514069.5	1055869.423	1589344.014	1212875.469	772732.8151	1691499.404	951602.8058	1234178.034	2010960.117	301124.3816	778317.8938	1429908.4	1338469.464	1264381.149	1255647.43	186098.1066	1327241.986	778317.8938	506428.826	1521253.462	464093.3444	1238360.561	1210312.864	1108363.749	1402918.724	1290678.679	943802.5664	472514.8025	355625.6848	520738.4003	632190.5744	1367514.949
1/sp/O43379/WDR62_HUMAN	NA	NA	NA	NA	NA	NA	NA	NA	NA	NA	NA	NA	70728.30171	NA	NA	NA	NA	NA	NA	NA	NA	NA	NA	NA	NA	NA	NA	NA	26987.43045	NA	4039.609158	NA	NA	NA	NA	NA	NA	NA	NA	NA	NA	NA	NA	NA	NA	NA	NA	NA	11993.79002
1/sp/O43390/HNRPR_HUMAN	919800.4729	2022653.71	3379214.744	3113271.575	1306630.303	2710260.323	3502612.601	4751659.412	2201415.442	2279048.19	2259391.03	2786456.112	4751659.412	2053993.236	3205338.371	2392837.592	3940644.025	2672947.369	3406833.475	3070410.245	3576209.937	3250599.703	3846067.64	2294900.224	4591248.615	4279295.169	542776.9764	2459613.159	3625808.346	3208294.935	3551507.251	2511294.86	2737048.339	4372418.311	2294900.224	1273175.615	3827944.623	3774316.292	2511294.86	2875585.914	2359418.651	2201415.442	3422886.936	2502956.688	1535205.123	869604.5721	2841069.072	2201415.442	3069380.357
1/sp/O43395/PRPF3_HUMAN	158047.6436	857632.469	837210.1204	440871.8998	307406.6175	817013.2783	558036.5142	912838.4275	355625.6848	NA	405684.8777	520666.4782	828418.3586	1041332.956	598551.3146	180295.0172	772941.6594	851708.3688	805765.215	469250.9044	546552.2888	469250.9044	513504.4701	589854.6628	1290948.484	1021406.486	NA	513498.309	1258370.368	561445.1888	502930.6666	447026.2421	362897.4739	951602.8058	558036.5142	NA	555793.518	498021.7362	246290.2516	239475.0791	207104.5897	479110.8634	1048576	321061.5351	205674.0138	112533.8889	298448.0505	NA	642959.1229
1/sp/O43396/TXNL1_HUMAN	833518.1886	841542.2046	1000089.403	1019902.634	496789.2655	938501.8088	932019.1032	1212875.469	828418.3586	731247.3673	981909.2891	789182.8067	1212875.469	606437.7346	920020.8986	505775.8156	863597.7745	1026996.618	459593.8604	964886.6859	783731.5229	977085.692	1154073.391	502930.6666	989299.7119	1137069.071	NA	687023.5369	1007288.301	1023053.895	472514.8025	894052.4843	276753.7152	659037.0281	731247.3673	757034.7501	729071.9633	364809.1041	672884.797	731033.8019	581733.9594	677565.0809	686822.8873	1177081.03	726196.2728	408506.6391	596780.1793	267652.2027	791988.0255
1/sp/O43399/TPD54_HUMAN	995511.1697	1705393.141	2706987.141	894052.4843	726632.4455	2263305.655	1078055.484	1838375.442	1093104.578	1171560.478	1279216.583	932019.1032	2805837.447	1715264.938	1716748.539	1363817.991	2710260.323	2442623.37	1851162.354	1851162.354	1556635.788	1379819.507	1468942.23	2511294.86	2661071.497	1748397.37	485799.0018	2729111.675	1864217.326	1208138.823	2442623.37	992013.343	932283.0104	4282435.243	2310862.518	1775753.625	2025123.681	1246974.04	1691650.379	1755139.848	2493948.08	2805837.447	2593932.579	1685780.087	1838375.442	919187.7208	1267746.436	1264381.149	1770937.132
1/sp/O43402/EMC8_HUMAN	54728.32189	92681.90002	144760.6998	136638.0722	NA	145433.4898	233004.7758	106463.5461	NA	NA	87396.70788	NA	134756.9355	NA	NA	273276.1444	35364.15085	NA	NA	NA	NA	NA	184896.3956	NA	178179.1781	129971.2966	NA	NA	127487.8293	NA	NA	125732.6666	NA	119777.7158	NA	NA	75797.95147	162046.4771	NA	128374.5772	244589.0005	NA	201458.9064	205674.0138	NA	NA	NA	NA	79573.47594
1/sp/O43405/COCH_HUMAN	NA	NA	130166.6196	NA	NA	86475.27044	NA	NA	NA	NA	NA	NA	NA	NA	NA	NA	NA	NA	NA	NA	NA	NA	NA	NA	NA	NA	NA	NA	NA	NA	NA	NA	NA	NA	NA	NA	NA	116842.6736	NA	NA	329518.5141	NA	NA	NA	NA	NA	NA	NA	NA
1/sp/O43427/FIBP_HUMAN	142311.6193	196015.1868	177796.9731	NA	NA	331810.4966	353169.1988	482443.343	303218.8673	246290.2516	NA	39511.9109	419991.324	267652.2027	212927.0922	NA	370727.6001	336442.3985	414209.1793	118950.3507	123145.1258	43822.08568	251270.5626	108700.5715	246678.8457	261157.9424	NA	265803.3939	486234.5194	213383.3405	246290.2516	201441.3038	16497.95973	294927.3314	148489.3566	NA	246202.5762	136168.3583	103552.2948	136638.0722	165905.2483	190575.0858	266385.228	320253.3543	80126.95324	138545.4686	158083.6695	128374.5772	415184.6198
1/sp/O43432/IF4G3_HUMAN	74244.67831	59310.45887	36358.37246	NA	NA	59064.35032	NA	NA	NA	NA	NA	28526.20086	74761.09088	NA	48250.06143	28133.47222	NA	45387.26705	86475.27044	NA	NA	NA	47975.16008	11505.21242	55741.4835	69842.60295	NA	NA	71658.69529	63408.70529	47643.77145	NA	NA	51063.32989	93326.55362	NA	12765.83247	NA	38431.45562	77397.53506	NA	88292.29969	NA	56063.69993	NA	NA	27554.49374	NA	48879.72673
1/sp/O43447/PPIH_HUMAN	126607.2065	182949.4598	146860.1711	107949.7218	71220.25595	122294.5003	56658.31199	221969.2032	NA	120610.8357	NA	70728.30171	469250.9044	68319.0361	46987.84557	182811.8418	226633.248	267652.2027	292890.1195	87682.42023	182811.8418	47975.16008	129083.9598	90774.5341	235477.5874	345026.7497	NA	124864.1677	331218.1496	166015.8446	158047.6436	71220.25595	NA	320507.813	208545.116	NA	331810.4966	NA	176584.5994	NA	NA	262144	417090.232	169767.1493	NA	NA	185363.8	32995.91946	293246.0218
1/sp/O43451/MGA_HUMAN	828418.3586	NA	NA	NA	405684.8777	NA	NA	NA	NA	NA	NA	NA	NA	NA	294927.3314	NA	NA	NA	NA	NA	NA	NA	NA	NA	NA	NA	NA	NA	NA	215899.4436	NA	NA	NA	NA	NA	NA	NA	NA	NA	NA	NA	NA	NA	NA	NA	NA	NA	NA	NA
1/sp/O43464/HTRA2_HUMAN	47195.36548	193941.8292	196692.4347	360590.0344	81686.60717	226633.248	NA	239555.4317	77397.53506	97966.44036	92523.43045	316095.2872	201441.3038	131983.6779	267658.6324	212201.8896	313911.8575	186653.1072	181549.0682	260333.2391	131072	240804.4532	383302.9481	251465.3333	292545.9138	395348.4565	NA	218913.2876	130192.8821	389358.0931	265803.3939	244589.0005	130999.5644	273276.1444	215899.4436	182811.8418	176059.5368	258901.7573	256749.1545	345800.0592	263967.3557	309590.1402	220965.7075	299836.9727	191900.6403	89524.81427	203528.6183	72716.74492	262346.7534
1/sp/O43488/ARK72_HUMAN	979170.0951	1353112.116	1413852.288	1482910.4	657535.6321	1070608.811	1997826.683	558036.5142	2247671.861	2343120.956	1126814.628	932019.1032	1432397.028	1345769.594	2422821.358	1007019.383	2039805.268	1412676.795	1308969.454	1012857.652	1264381.149	2323364.208	1754715.158	1668360.928	2468167.141	2211765.415	NA	1493224.858	1394433.115	2047981.556	1212875.469	1273175.615	638117.6726	1703416.738	1679965.296	1012857.652	2322019.406	1352317.504	1524600.686	1663567.742	1229806.58	1727195.549	874524.0465	1715750.626	489178.0011	443938.4063	1513671.888	1026996.618	1721924.657
1/sp/O43490/PROM1_HUMAN	324952.9316	228307.3322	25006.23088	348307.0141	572155.6435	1171560.478	117312.7261	408506.6391	313911.8575	NA	82584.06666	NA	NA	NA	269513.871	311743.51	649963.8706	925581.177	20311.37096	NA	338782.5404	NA	NA	353169.1988	1004504.78	279018.2571	443938.4063	NA	286084.4519	NA	NA	NA	124252.6786	82952.62414	NA	NA	29532.17516	270611.5054	48644.86836	1355130.162	539027.7419	77397.53506	366652.9147	138545.4686	NA	NA	96617.70742	52498.9155	290866.9797
1/sp/O43491/E41L2_HUMAN	960919.1217	1265914.993	2442623.37	1345769.594	928637.2033	1545883.319	2825353.59	1679965.296	1556635.788	721180.0687	431238.234	726196.2728	3113271.575	1703416.738	1482693.223	294547.0398	1788104.969	1645392.11	1813065.984	1514069.5	998913.3414	1018587.529	2052345.414	1763487.599	1060050.598	1972097.975	91405.92092	2171107.906	1890548.687	2035581.821	3478418.288	1422502.739	103178.2487	4402830.885	1788104.969	2216727.498	3833715.622	1062237.712	925581.177	789406.2689	2786456.112	1622739.511	1866232.815	850771.2519	945029.6051	453266.4959	1035333.905	1308969.454	1693183.738
1/sp/O43493/TGON2_HUMAN	238404.5985	198908.2744	573308.6987	397336.0036	146445.0598	353169.1988	198668.0018	263967.3557	160253.9065	187951.3823	155815.2639	234625.4522	130166.6196	223513.1211	180689.6765	394591.4034	171755.8842	256749.1545	80684.28027	87076.75351	NA	427926.2563	109456.6438	422912.5947	259150.5795	164845.6736	110984.6016	NA	90087.58821	112458.7298	212927.0922	550353.8606	NA	21920.60506	301124.3816	273276.1444	225067.7778	472514.8025	124001.6679	93326.55362	56658.31199	244589.0005	136255.0652	114507.1356	45073.7543	NA	254395.7158	NA	242108.0151
1/sp/O43504/LTOR5_HUMAN	184029.636	384550.4211	237398.0566	NA	131580.9026	363098.1364	520666.4782	610655.8426	496006.6715	NA	321665.5474	169391.2702	479110.8634	267652.2027	452937.5564	209190.4414	187951.3823	301124.3816	322737.1211	400099.6941	462790.5885	293085.3669	550947.151	386470.8297	527934.7114	375900.2121	696614.0281	223513.1211	256947.7353	373693.011	30362.43761	85284.73984	NA	262144	422912.5947	107204.0586	235082.1426	242383.9677	251465.3333	824117.3776	195932.8807	313911.8575	200393.2822	305414.3768	265803.3939	73222.52988	362544.0015	182811.8418	451461.4903
1/sp/O43505/B4GA1_HUMAN	NA	NA	116502.3879	195932.8807	NA	124001.6679	NA	NA	74244.67831	NA	NA	NA	NA	50710.60971	NA	NA	17682.07543	191900.6403	NA	NA	NA	NA	141456.6034	NA	NA	NA	NA	NA	124713.3692	104272.558	NA	NA	NA	NA	NA	56266.94444	NA	NA	NA	NA	NA	NA	NA	186742.1335	NA	NA	119777.7158	NA	NA
1/sp/O43516/WIPF1_HUMAN	NA	659037.0281	NA	NA	NA	101421.2194	NA	NA	NA	201441.3038	NA	NA	NA	236257.4013	303809.0724	512789.2811	320507.813	NA	394591.4034	NA	NA	435754.0527	NA	47314.67188	182811.8418	197129.7046	NA	107949.7218	NA	350604.8268	256749.1545	NA	316095.2872	146445.0598	NA	NA	215094.2307	NA	NA	NA	NA	46663.27681	NA	NA	NA	NA	467615.4128	NA	118128.7006
1/sp/O43520/AT8B1_HUMAN	223801.2527	67064.50186	48308.85371	38698.76753	NA	95287.5429	277090.9372	NA	569762.0476	NA	NA	NA	211456.2973	NA	59888.85792	NA	137588.4652	116502.3879	NA	NA	NA	NA	195705.7465	NA	469080.8384	150739.4538	NA	121449.7504	235028.245	177812.8424	NA	90147.50859	NA	NA	NA	NA	NA	112765.7348	NA	102837.0069	75281.09539	93975.69113	91405.92092	219223.8494	NA	81245.48382	316095.2872	NA	129184.3539
1/sp/O43556/SGCE_HUMAN	NA	NA	NA	NA	NA	NA	NA	NA	NA	NA	NA	NA	NA	NA	85877.94212	NA	NA	NA	NA	NA	NA	NA	NA	NA	NA	NA	NA	NA	NA	NA	NA	NA	NA	NA	NA	NA	NA	NA	NA	NA	NA	NA	NA	NA	NA	NA	NA	NA	NA
1/sp/O43566/RGS14_HUMAN	NA	NA	NA	NA	NA	NA	NA	NA	NA	NA	NA	NA	NA	NA	NA	NA	NA	NA	NA	NA	NA	NA	NA	NA	NA	NA	NA	NA	NA	NA	NA	NA	NA	NA	NA	NA	NA	NA	NA	NA	NA	NA	NA	NA	NA	NA	NA	NA	NA
1/sp/O43570/CAH12_HUMAN	867123.1246	258249.3274	NA	NA	348307.0141	NA	447026.2421	NA	345901.0818	202842.4388	107949.7218	NA	NA	44146.14985	306046.9522	NA	NA	NA	NA	164759.257	131072	124864.1677	47643.77145	NA	707183.9862	107630.8207	186653.1072	NA	310671.8448	356259.462	NA	NA	NA	NA	NA	33456.52534	131983.6779	NA	NA	1005861.333	NA	74244.67831	NA	233004.7758	NA	50012.46176	535304.4054	NA	218073.3962
1/sp/O43572/AKA10_HUMAN	NA	NA	NA	NA	NA	NA	NA	35857.816	NA	NA	NA	NA	NA	NA	NA	NA	NA	NA	NA	NA	NA	NA	43237.63522	NA	NA	27175.14288	NA	NA	NA	NA	NA	NA	NA	NA	NA	NA	NA	NA	NA	10226.32386	NA	NA	NA	NA	NA	NA	NA	NA	NA
1/sp/O43583/DENR_HUMAN	136638.0722	298358.9575	492580.5031	294927.3314	133020.843	258534.9861	353169.1988	108700.5715	132901.6969	355625.6848	70401.10541	NA	334118.4211	271388.4882	223136.7272	447026.2421	581733.9594	391865.7614	275176.9303	228209.6069	132901.6969	271388.4882	114011.4143	241221.6715	142174.9164	168221.1992	72716.74492	368166.7975	250157.1749	92300.79683	NA	NA	122294.5003	NA	309590.1402	NA	NA	181549.0682	NA	160253.9065	466009.5516	363098.1364	NA	174153.507	282913.2068	327242.3634	137588.4652	NA	108700.5715
1/sp/O43586/PPIP1_HUMAN	162147.6511	NA	NA	NA	NA	57449.23255	NA	NA	NA	NA	NA	NA	NA	NA	NA	NA	NA	NA	NA	NA	NA	NA	NA	NA	NA	53974.86091	NA	NA	NA	NA	NA	NA	NA	NA	NA	NA	NA	NA	NA	NA	NA	NA	NA	NA	NA	NA	85877.94212	NA	NA
1/sp/O43592/XPOT_HUMAN	257206.7191	206925.5198	733762.0193	231395.2943	258534.9861	355625.6848	286862.528	561917.9651	NA	331810.4966	209534.6216	51418.50344	731247.3673	193235.4148	175221.175	92681.90002	485799.0018	524288	239555.4317	NA	218913.2876	51063.32989	279377.9407	246290.2516	433853.479	456565.2461	NA	244589.0005	636052.2068	153551.9938	217401.143	296978.7132	NA	479110.8634	378517.375	34877.28214	309652.6034	38967.93874	71220.25595	156932.942	39238.98219	408506.6391	297360.7414	388751.2065	NA	11268.43857	51566.49749	67847.12205	385195.2069
1/sp/O43598/DNPH1_HUMAN	1344727.238	981042.6138	1419690.575	3245479.021	585780.239	2025715.304	2392354.908	1364555.837	1412676.795	1100707.721	805329.5192	1187914.853	4495343.721	2459613.159	2071155.566	593470.8341	2326935.837	1634026.557	2845005.479	2111738.846	668236.8422	565373.5752	2302792.048	1890059.21	2305597.988	1863375.97	610655.8426	1864038.206	4516298.936	1817363.661	3313673.435	1131652.827	568742.9639	2082665.913	1355130.162	569762.0476	1726084.693	1341384.416	1634026.557	1012239.294	1472667.19	1739209.144	2298090.988	15207751.65	1246974.04	682277.9187	1648425.954	1238360.561	3304638.611
1/sp/O43615/TIM44_HUMAN	546503.5106	571853.459	960319.2398	381150.1716	610655.8426	1123835.93	NA	400099.6941	NA	NA	NA	489178.0011	1645392.11	386470.8297	561188.3635	233004.7758	632190.5744	1374047.074	789182.8067	623487.0199	324981.9353	294927.3314	556482.9555	649963.8706	456574.7785	719906.1536	NA	153725.8225	707151.6058	411720.885	546552.2888	794672.0072	NA	1055869.423	NA	191900.6403	858824.8966	615272.617	513498.309	684369.0389	414209.1793	945029.6051	529639.5282	655238.2359	NA	200049.847	112533.8889	149522.1818	1212875.469
1/sp/O43617/TPPC3_HUMAN	521862.5905	588784.3074	453754.7761	NA	425463.3169	654484.7268	585780.239	687023.5369	767602.5614	258534.9861	433367.1358	527934.7114	623487.0199	383801.2807	731596.144	556433.2803	932019.1032	527934.7114	593957.4265	736333.595	453266.4959	600197.5805	787544.8082	577715.6294	561729.4844	1011494.955	NA	757034.7501	653101.9087	450278.3142	437826.5751	682277.9187	455454.8753	772941.6594	636587.8075	402882.6075	574400.526	347441.4073	405684.8777	371577.2482	305327.9213	550353.8606	482795.4087	474499.8584	422912.5947	322737.1211	639867.4015	428816.2345	638117.6726
1/sp/O43633/CHM2A_HUMAN	180582.0674	210604.9847	159725.8692	857632.469	182811.8418	336442.3985	345901.0818	221969.2032	365623.6837	NA	134853.7456	115697.6471	223513.1211	146445.0598	218646.8682	239555.4317	107949.7218	294927.3314	249728.3354	271388.4882	184083.3988	382537.3333	418207.1239	218913.2876	359344.6457	339777.3135	44146.14985	NA	279429.5493	202107.9848	136638.0722	NA	NA	282913.2068	200049.847	146445.0598	105239.0395	277089.5704	187951.3823	223513.1211	394591.4034	176584.5994	169734.161	196878.8484	131983.6779	184083.3988	179185.2978	191900.6403	265082.4378
1/sp/O43639/NCK2_HUMAN	NA	NA	526094.5214	NA	NA	726196.2728	NA	NA	107949.7218	NA	NA	623487.0199	223513.1211	422912.5947	558036.5142	208545.116	NA	256749.1545	NA	NA	NA	NA	158047.6436	482443.343	325200.3738	379458.6612	NA	NA	402882.6075	NA	294927.3314	345901.0818	NA	336442.3985	NA	NA	NA	142440.5119	343511.7685	209995.662	275176.9303	NA	326176.0472	186228.5643	NA	NA	88292.29969	NA	696614.0281
1/sp/O43660/PLRG1_HUMAN	17805.06399	60858.15885	176812.2353	NA	93975.69113	68794.23258	92041.69938	176584.5994	87682.42023	36107.22684	111251.3228	NA	152663.9606	76331.98032	106300.1345	23331.6384	177812.8424	114898.4651	128374.5772	177812.8424	76862.91123	60376.1951	181539.6306	127487.8293	176092.9926	247916.5237	NA	55108.98747	127602.8779	107515.824	59064.35032	92681.90002	NA	134756.9355	38431.45562	NA	53717.42005	102366.2234	NA	84415.28313	113316.624	102126.6598	129161.694	55899.75915	24322.43418	NA	102697.7516	62000.83394	137123.7641
1/sp/O43663/PRC1_HUMAN	NA	NA	NA	NA	NA	NA	NA	46340.95001	NA	NA	NA	NA	65991.83893	NA	NA	NA	NA	NA	NA	NA	NA	NA	NA	NA	27746.1504	37380.54544	NA	NA	NA	NA	NA	NA	NA	NA	NA	NA	NA	NA	NA	NA	NA	NA	NA	NA	NA	NA	NA	NA	NA
1/sp/O43665/RGS10_HUMAN	30050.86903	118128.7006	221969.2032	30152.70894	NA	NA	NA	NA	NA	NA	65083.30978	NA	NA	56266.94444	NA	NA	NA	NA	NA	NA	NA	208545.116	NA	NA	NA	96617.70742	NA	NA	18951.17921	NA	NA	NA	123145.1258	NA	NA	53974.86091	198668.0018	NA	NA	NA	NA	NA	61147.25013	NA	NA	NA	322737.1211	NA	NA
1/sp/O43670/ZN207_HUMAN	472514.8025	604550.5814	1336929.205	1442360.137	483217.3907	1482910.4	610655.8426	1282031.252	517069.9722	254975.6585	381148.2914	318293.9038	2111738.846	1196177.454	1002211.491	489178.0011	1229806.58	2294900.224	1318074.056	475801.4029	783731.5229	631610.3223	894119.1608	757034.7501	1015708.847	1288184.242	NA	1085553.953	1601465.64	959090.2861	1147450.112	565826.4137	236663.1082	2039805.268	800199.3881	320507.813	947374.8463	434802.286	171755.8842	476623.4165	NA	971598.0036	963516.7452	866361.3175	NA	NA	493270.0723	279018.2571	1377026.768
1/sp/O43674/NDUB5_HUMAN	461174.336	539182.4597	1465005.47	636587.8075	NA	839982.648	789182.8067	NA	711251.3696	485799.0018	NA	554181.8744	711251.3696	800199.3881	560870.2093	159146.9519	619180.2805	1019902.634	632190.5744	938501.8088	355625.6848	321225.8656	562642.3358	1255647.43	1194861.325	957067.8761	NA	677565.0809	546738.5743	554181.8744	391865.7614	292890.1195	NA	1864038.206	496006.6715	NA	832688.4382	1485456.184	539027.7419	517832.169	998913.3414	746612.4289	794003.4005	1298251.56	348307.0141	241221.6715	301652.6643	115697.6471	803368.1262
1/sp/O43676/NDUB3_HUMAN	221070.4143	261417.3813	741238.6534	56266.94444	NA	485799.0018	627823.7151	220435.9499	828418.3586	NA	15481.48888	174153.507	253214.413	456419.2137	294025.5382	42347.81755	102126.6598	502930.6666	154795.0701	208545.116	NA	122253.4798	166171.432	602248.7631	819313.1714	887214.2054	NA	175364.8405	162294.7272	366691.6147	301124.3816	29125.59698	NA	1131652.827	431798.8873	NA	298861.7943	877757.5435	338782.5404	103264.008	322737.1211	358099.2571	226847.9225	739888.6278	275176.9303	43237.63522	233168.8393	107949.7218	203699.3099
1/sp/O43678/NDUA2_HUMAN	310681.7512	933861.7367	1860169.278	93975.69113	360590.0344	1246974.04	805765.215	513498.309	1019902.634	194579.4734	NA	641015.6259	1019902.634	610655.8426	972934.1937	207104.5897	857632.469	1851162.354	751805.5291	254975.6585	170569.4797	424451.747	NA	1070608.811	650104.4003	1220470.396	368166.7975	1668360.928	212927.0922	524836.2044	502930.6666	614903.2899	58251.19395	2546351.23	800199.3881	391865.7614	1578684.066	1212547.757	663620.9931	263967.3557	284881.0238	659037.0281	1363054.445	1235790.43	194579.4734	31000.41697	437017.8274	375902.7645	717648.2809
1/sp/O43681/ASNA_HUMAN	1044665.258	1593209.663	1129937.811	1611530.43	358116.7596	2126427.151	1864038.206	2825353.59	1503611.058	2343120.956	1538611.742	2201415.442	3968053.372	925581.177	2260387.254	2072660.708	2493948.08	2375829.706	3049201.373	1622739.511	1775753.625	1493695.998	3265375.801	1432397.028	3132651.048	2247505.93	NA	1956712.004	2809067.812	2344354.699	2011722.666	1634026.557	819964.4837	2263305.655	1956712.004	1070608.811	2342487.859	NA	1763487.599	1859337.937	NA	1634026.557	1103418.255	3283953.991	NA	479110.8634	1584420.14	1472667.19	2830205.356
1/sp/O43684/BUB3_HUMAN	260910.9184	480845.6723	1013948.75	1026996.618	345689.9061	845825.1893	912838.4275	919187.7208	598088.7271	706338.3975	451589.1418	687023.5369	1246974.04	971598.0036	678507.148	496858.19	1041332.956	1048576	789182.8067	863597.7745	757034.7501	480159.6199	911838.9034	554181.8744	1000198.326	1157335.656	169391.2702	869604.5721	855749.5574	555729.7193	805765.215	751805.5291	492436.6418	1545883.319	627823.7151	336442.3985	634364.5846	661318.1243	509951.3171	547342.3855	834180.464	691802.1635	836185.189	550616.3581	485799.0018	282913.2068	474289.9912	408506.6391	711906.1151
1/sp/O43692/PI15_HUMAN	NA	NA	NA	NA	NA	NA	NA	NA	NA	NA	NA	NA	NA	NA	NA	NA	NA	NA	NA	NA	NA	NA	NA	NA	NA	NA	NA	NA	NA	NA	NA	NA	NA	NA	701459.3618	NA	NA	NA	NA	NA	NA	NA	NA	NA	NA	NA	NA	NA	NA
1/sp/O43704/ST1B1_HUMAN	434184.9562	129267.493	108875.1143	839982.648	145433.4898	716198.5141	1656836.717	NA	1800542.222	78477.96439	NA	44762.40713	NA	531606.7877	1012857.652	19893.36899	104997.831	NA	NA	201441.3038	318293.9038	107949.7218	3316236.372	151609.4336	1993317.23	451244.9808	NA	NA	908976.3228	1020123.149	113316.624	2011722.666	NA	267652.2027	569762.0476	205674.0138	121874.0675	244522.914	482443.343	382725.4564	217401.143	619180.2805	68561.88205	1993275.301	NA	44453.2106	2343120.956	NA	587902.1782
1/sp/O43707/ACTN4_HUMAN	2284525.261	2949451.116	3990465.357	2729111.675	1612924.307	3454391.098	5163793.937	3806411.223	5345894.737	3728076.413	2761361.999	5022589.721	4107986.472	3406833.475	3251052.237	3183247.024	4312221.936	3806411.223	3245479.021	3430529.876	3359930.592	3081561.655	5492287.332	4851501.877	4620174.798	3978800.383	561917.9651	6581568.44	2732902.735	3530071.542	3576209.937	3702324.708	2319567.68	3728076.413	2617938.907	2564062.504	5199710.965	3122035.437	4526611.309	6544048.507	4402830.885	3245479.021	5919109.023	3074766.09	1345769.594	3728076.413	2828301.802	3049201.373	4043022.147
1/sp/O43708/MAAI_HUMAN	48308.85371	29944.42896	NA	NA	14972.21448	NA	NA	13587.57144	49323.92542	NA	NA	NA	NA	NA	51418.50344	NA	19893.36899	NA	NA	92041.69938	NA	NA	27746.1504	NA	154795.0701	23612.88775	NA	NA	34521.36513	47314.67188	NA	NA	NA	NA	NA	NA	NA	NA	NA	151609.4336	NA	NA	NA	49667.00045	NA	NA	40342.14014	NA	35610.12798
1/sp/O43709/BUD23_HUMAN	NA	179049.6285	120610.8357	279018.2571	NA	348307.0141	27364.16094	265803.3939	NA	29944.42896	NA	82379.62851	573725.056	NA	131072	34397.11629	73222.52988	466009.5516	318293.9038	NA	NA	NA	236257.4013	85284.73984	44146.14985	208912.6093	NA	122294.5003	278081.2198	301124.3816	242899.5009	NA	NA	209995.662	19619.4911	NA	169391.2702	NA	NA	61147.25013	NA	236257.4013	212927.0922	NA	NA	NA	146445.0598	NA	173402.1167
1/sp/O43716/GATC_HUMAN	NA	49323.92542	51899.43075	195932.8807	NA	194579.4734	NA	NA	60724.87522	24491.61009	NA	184083.3988	236257.4013	NA	201441.3038	NA	95950.32017	447026.2421	110984.6016	NA	56658.31199	33689.23387	147340.3141	48644.86836	141890.1551	165977.4921	140479.4913	93975.69113	146937.2426	127487.8293	31216.04192	136638.0722	NA	202842.4388	NA	6208.375056	205674.0138	14562.79849	114104.8034	60818.26059	NA	241221.6715	121449.7504	99953.93003	NA	NA	150562.1908	NA	245945.3425
1/sp/O43719/HTSF1_HUMAN	NA	158661.4316	363098.1364	NA	146445.0598	262144	104997.831	305327.9213	NA	99334.0009	65536	280958.9826	273276.1444	86475.27044	408485.4035	185629.4086	42938.97106	381150.1716	241221.6715	111756.5605	115697.6471	75240.38916	219249.942	115697.6471	174935.5262	218586.2197	56658.31199	182811.8418	477062.502	237813.1264	343511.7685	62866.33332	58334.74003	236257.4013	149522.1818	50012.46176	156955.9288	23494.20467	453266.4959	176584.5994	68794.23258	116502.3879	169391.2702	NA	NA	NA	143481.9039	87076.75351	363096.3453
1/sp/O43745/CHP2_HUMAN	NA	NA	NA	NA	NA	NA	NA	NA	171755.8842	NA	NA	NA	NA	NA	82952.62414	NA	NA	NA	NA	NA	NA	NA	NA	NA	11190.60178	NA	NA	NA	NA	NA	NA	NA	NA	NA	NA	NA	NA	NA	NA	NA	NA	NA	NA	NA	NA	NA	NA	NA	NA
1/sp/O43747/AP1G1_HUMAN	198668.0018	348307.0141	NA	258534.9861	170569.4797	751805.5291	338782.5404	301124.3816	726196.2728	140479.4913	NA	NA	577715.6294	182811.8418	527934.7114	202842.4388	589854.6628	589854.6628	619180.2805	NA	NA	268361.6078	149522.1818	489178.0011	138545.4686	460647.1757	NA	462790.5885	794672.0072	NA	506428.826	623487.0199	NA	NA	186653.1072	370727.6001	699070.2805	282522.5661	NA	218913.2876	343511.7685	343511.7685	456419.2137	654484.7268	193235.4148	NA	141456.6034	280958.9826	1327241.986
1/sp/O43752/STX6_HUMAN	NA	281251.5024	164464.5665	95287.5429	155871.755	550353.8606	234625.4522	239555.4317	151609.4336	NA	NA	242899.5009	305327.9213	542776.9764	277389.4328	162490.9676	305327.9213	391865.7614	186653.1072	1221311.685	338782.5404	113680.1997	255859.7879	280958.9826	413390.3238	283745.8935	104272.558	24322.43418	432172.3674	248003.7452	108700.5715	350729.6809	NA	228209.6069	358099.2571	15716.58333	145391.0151	62000.83394	123145.1258	235477.5874	313911.8575	59888.85792	145975.457	351047.5922	NA	NA	198365.6069	189258.6875	263656.8747
1/sp/O43765/SGTA_HUMAN	204960.2927	165634.9105	604112.3714	447026.2421	168087.6445	450135.5555	539027.7419	696614.0281	151609.4336	659037.0281	449184.4935	225067.7778	925581.177	NA	494977.2442	292208.9488	524288	320507.813	408506.6391	772941.6594	561917.9651	355933.2797	729073.0517	286862.528	545918.7009	754311.8569	195932.8807	355625.6848	541943.8644	440996.7355	288857.8147	316095.2872	NA	546552.2888	343511.7685	168221.1992	245538.6463	121666.1917	229796.9302	420031.6819	443938.4063	482443.343	397192.0011	342670.8102	341138.9594	200049.847	155167.5638	211456.2973	349659.3573
1/sp/O43768/ENSA_HUMAN	92810.64619	246407.7225	611163.9711	151609.4336	168806.2347	414209.1793	350729.6809	602248.7631	221969.2032	186653.1072	262301.4506	279018.2571	88292.29969	144428.9073	373381.533	400099.6941	322737.1211	284881.0238	499456.6707	425854.1844	394591.4034	560063.2446	389376.7529	417090.232	545892.2174	732127.9303	85877.94212	375902.7645	569570.9358	167325.1879	348307.0141	155871.755	379191.9485	623487.0199	479110.8634	309590.1402	305996.2732	113663.9292	383801.2807	305414.3769	469250.9044	414209.1793	406864.6698	315891.9887	265803.3939	NA	327637.0134	260333.2391	179088.3411
1/sp/O43776/SYNC_HUMAN	646180.6534	923640.4361	248238.2528	1299927.741	978356.0021	875653.1502	469250.9044	1327241.986	682277.9187	517069.9722	764425.4716	751805.5291	2392354.908	220435.9499	1004555.31	824989.5537	863597.7745	1093104.578	462790.5885	822696.055	834180.464	514769.3416	2439724.689	370727.6001	1515852.076	997206.3318	NA	636587.8075	2214404.927	2055515.328	800199.3881	919187.7208	84695.63511	610655.8426	668236.8422	92681.90002	426348.5589	NA	531606.7877	1038676.62	164759.257	741455.2002	288144.9383	2133293.85	128374.5772	53974.86091	1126221.44	253214.413	1192008.011
1/sp/O43795/MYO1B_HUMAN	356317.8981	528989.4572	839978.5045	778317.8938	274698.8414	1019902.634	751805.5291	1412676.795	800199.3881	932019.1032	222608.0806	668236.8422	360590.0344	492580.5031	577012.5446	365623.6837	757034.7501	668236.8422	822696.055	958221.7268	623487.0199	425385.626	832668.5868	654484.7268	818743.7926	943036.948	NA	513498.309	689291.9084	848083.7659	716198.5141	1116073.028	217547.2704	912838.4275	517069.9722	163621.1817	699137.4533	343093.7118	822696.055	474504.1171	721180.0687	659037.0281	472376.8016	452570.7742	365623.6837	998913.3414	693411.8345	341138.9594	709631.0207
1/sp/O43805/SSNA1_HUMAN	NA	14362.30814	NA	NA	NA	NA	NA	120610.8357	NA	NA	NA	NA	76862.91123	NA	NA	288857.8147	NA	NA	NA	NA	NA	NA	20738.15604	NA	NA	102126.6598	NA	NA	85284.73984	NA	NA	NA	NA	NA	NA	NA	NA	NA	NA	NA	NA	NA	18951.17921	NA	NA	NA	NA	NA	NA
1/sp/O43809/CPSF5_HUMAN	1098204.159	1376589.264	2895169.929	2375829.706	1209269.064	2068279.889	2617938.907	2097152	1775753.625	1903205.612	1442768.551	1393228.056	2654483.973	2343120.956	1580182.788	1277400.366	2310862.518	2476721.122	1943196.007	2945334.38	1364555.837	2186419.233	1731163.386	1589344.014	2398802.897	3248963.722	542776.9764	1679965.296	2019300.951	1524561.443	1472667.19	1668360.928	954125.0039	2945334.38	1393228.056	1402918.724	2700899.756	2778450.649	1997826.683	1913015.678	2691539.188	1622739.511	2812283.218	1698539.871	1645392.11	1851162.354	1419993.957	1155431.259	1630635.032
1/sp/O43813/LANC1_HUMAN	433811.7341	749717.294	1099378.396	1034139.944	316854.9359	1255647.43	1196177.454	1273175.615	1005861.333	1078055.484	413721.9824	1139524.095	1345769.594	1929773.372	1115391.656	394947.494	845825.1893	1503611.058	1131652.827	794672.0072	482443.343	691077.3294	945233.9315	668236.8422	1174376.004	1254222.323	NA	1290948.484	605371.7657	1066771.059	1139524.095	1282031.252	906789.6825	1123835.93	912838.4275	992013.343	1380566.657	706275.3589	324981.9353	524915.6481	1085553.953	1422502.739	1165465.854	1143542.043	1402918.724	561917.9651	949014.1763	524288	1500419.774
1/sp/O43815/STRN_HUMAN	251519.703	296961.0436	412944.3625	378517.375	218534.654	428816.2345	338782.5404	641015.6259	531606.7877	531606.7877	344872.5678	479110.8634	290866.9797	447026.2421	422181.1229	379987.0136	365623.6837	431798.8873	331810.4966	573725.056	437826.5751	440521.8813	536811.2877	437826.5751	636944.0955	558290.7234	NA	294927.3314	479545.143	600601.3247	185363.8	258534.9861	94629.34376	482443.343	316095.2872	187951.3823	497875.1594	236257.4013	329518.5141	524288	NA	389158.9469	369051.5859	278152.0319	170569.4797	370727.6001	433923.9622	NA	508214.4878
1/sp/O43818/U3IP2_HUMAN	NA	224811.998	458067.8856	456419.2137	NA	598088.7271	121449.7504	506428.826	NA	215899.4436	171755.8842	NA	469250.9044	112533.8889	368166.7975	50823.27543	456419.2137	531606.7877	294927.3314	456419.2137	165905.2483	176584.5994	387821.0684	98647.85084	356850.8286	409083.4772	NA	NA	439956.9009	376572.6784	394591.4034	239555.4317	82379.62851	632190.5744	134756.9355	NA	223515.8029	205538.7554	171755.8842	252920.8755	217401.143	331810.4966	563432.4732	306029.3424	NA	NA	116416.4277	149522.1818	487683.8626
1/sp/O43819/SCO2_HUMAN	161199.487	103818.5155	174153.507	189258.6875	NA	NA	NA	NA	NA	NA	NA	138545.4686	202842.4388	284881.0238	NA	NA	NA	208545.116	NA	NA	NA	61572.56289	NA	262144	63743.91463	277090.9372	NA	NA	115697.6471	83529.60527	NA	NA	NA	NA	NA	397336.0036	320507.813	294927.3314	237900.7015	NA	NA	NA	251465.3333	383801.2807	NA	NA	234625.4522	NA	271388.4882
1/sp/O43823/AKAP8_HUMAN	NA	132646.3965	177303.7658	121449.7504	NA	127487.8293	177812.8424	350729.6809	97289.73672	68794.23258	77987.83137	88906.4212	204253.3196	154795.0701	197295.7017	73222.52988	313911.8575	185363.8	138545.4686	234625.4522	169391.2702	91108.07558	195207.4114	NA	222379.8256	257978.384	NA	142440.5119	215899.4436	143988.1529	92681.90002	108700.5715	NA	254975.6585	92041.69938	NA	153297.8539	95287.5429	81810.59085	183027.0737	198668.0018	110984.6016	152011.2704	69754.56428	54350.28575	80126.95324	157629.2779	16046.82216	168087.6445
1/sp/O43824/GTPB6_HUMAN	NA	111756.5605	642879.795	99334.0009	NA	59888.85792	43237.63522	462790.5885	156955.9288	NA	26068.1395	10015.86915	19215.72781	NA	513498.309	NA	193235.4148	363098.1364	177812.8424	NA	NA	NA	110814.2506	68794.23258	115708.7648	209421.3483	NA	151609.4336	184083.3988	184083.3988	71220.25595	37122.33915	NA	220435.9499	NA	NA	137131.6346	704316.157	NA	107550.244	144428.9073	118128.7006	133091.261	NA	NA	NA	119922.8501	NA	356664.4132
1/sp/O43837/IDH3B_HUMAN	394589.4569	525503.5959	802037.6634	431798.8873	171755.8842	569762.0476	456419.2137	614903.2899	482443.343	334118.4211	523858.4835	146445.0598	649963.8706	329518.5141	919626.1378	447026.2421	645474.2422	542776.9764	447026.2421	778317.8938	338782.5404	380344.8642	634765.2623	499456.6707	723980.1358	890539.6886	148489.3566	546552.2888	602306.6345	543984.7586	466009.5516	623487.0199	NA	654484.7268	598088.7271	365623.6837	438221.6824	686131.4966	645474.2422	960350.645	482443.343	558036.5142	872670.787	416759.0943	370727.6001	334118.4211	330264.613	422912.5947	652882.4693
1/sp/O43847/NRDC_HUMAN	279018.2571	257012.2766	228526.6171	236257.4013	NA	182811.8418	256749.1545	394591.4034	133826.1013	191900.6403	77397.53506	171755.8842	663620.9931	NA	311743.51	NA	217401.143	217401.143	253214.413	267652.2027	98647.85084	NA	218160.7402	169391.2702	204253.3196	197594.4081	NA	262144	778317.8938	971598.0036	NA	190575.0858	NA	13034.06975	NA	56658.31199	231123.1248	NA	NA	51063.32989	102126.6598	NA	320608.9391	NA	66450.84847	36865.91643	154478.0131	171755.8842	384511.2774
1/sp/O43852/CALU_HUMAN	594314.173	1261189.6	1136406.952	1393228.056	396463.6619	1048576	726196.2728	502930.6666	422912.5947	2201415.442	508190.0715	370727.6001	535304.4054	736333.595	1092311.302	754387.2084	1374047.074	632190.5744	932019.1032	817013.2783	1221311.685	1091784.435	849337.2355	1739209.144	937732.9526	916608.0625	22693.63353	978356.0021	722328.2696	1005295.3	1462494.735	1171560.478	12416.75011	1108363.749	2141217.621	1055869.423	1304448.597	783109.3001	1048576	1252556.986	1393228.056	1041332.956	1225618.015	673735.3365	1078055.484	509951.3171	387354.2976	971598.0036	796411.5158
1/sp/O43865/SAHH2_HUMAN	226633.248	NA	187793.2471	193235.4148	112533.8889	125732.6666	NA	386470.8297	NA	373306.2145	218913.2876	237900.7015	311743.51	262144	289442.5359	207030.8638	148489.3566	237900.7015	184083.3988	NA	265803.3939	246290.2516	256384.6235	193235.4148	407976.2288	282258.7675	NA	NA	386628.6025	290116.916	141456.6034	95287.5429	NA	258534.9861	200049.847	NA	201441.3038	198838.6146	134756.9355	284942.6988	181549.0682	280958.9826	204253.3196	314631.2931	212927.0922	NA	232603.313	NA	NA
1/sp/O43866/CD5L_HUMAN	NA	NA	NA	2459613.159	NA	NA	NA	NA	NA	NA	NA	NA	NA	NA	NA	NA	NA	NA	NA	NA	324981.9353	NA	NA	NA	212927.0922	176584.5994	NA	NA	327242.3634	77935.87749	NA	NA	NA	NA	NA	NA	NA	NA	NA	81245.48382	NA	NA	NA	NA	NA	NA	NA	NA	NA
1/sp/O43895/XPP2_HUMAN	NA	NA	229713.6472	NA	NA	NA	NA	NA	NA	NA	NA	NA	NA	NA	NA	NA	NA	307451.6449	NA	NA	NA	NA	NA	NA	NA	NA	NA	1290948.484	NA	NA	NA	NA	NA	NA	NA	NA	NA	NA	NA	NA	NA	NA	513253.995	NA	NA	NA	NA	NA	397336.0036
1/sp/O43913/ORC5_HUMAN	NA	NA	82952.62414	22381.20357	NA	38698.76753	16046.82216	54728.32189	NA	NA	NA	75804.71682	82952.62414	NA	NA	NA	33456.52534	50012.46176	69754.56428	NA	NA	NA	NA	NA	NA	NA	NA	NA	131072	15286.81253	76331.98032	45387.26705	NA	92041.69938	NA	NA	209995.662	NA	NA	NA	NA	NA	118950.3507	67378.46774	NA	NA	NA	NA	119777.7158
1/sp/O43914/TYOBP_HUMAN	50916.6254	66924.83687	NA	NA	NA	NA	NA	NA	NA	NA	NA	NA	NA	NA	NA	107949.7218	NA	NA	NA	NA	NA	NA	NA	NA	NA	NA	NA	NA	NA	NA	123145.1258	NA	NA	NA	61572.56289	NA	NA	NA	NA	NA	NA	NA	NA	NA	NA	NA	NA	NA	NA
1/sp/O43920/NDUS5_HUMAN	203666.5016	346423.7419	682294.3089	627823.7151	150646.458	475801.4029	627823.7151	269513.871	767602.5614	208545.116	80193.62712	277090.9372	218913.2876	133826.1013	319953.461	185690.9947	402882.6075	360590.0344	437826.5751	391865.7614	128374.5772	229544.0895	331810.4966	636587.8075	459591.5933	414756.8192	NA	271388.4882	182825.4756	519254.2404	322737.1211	172950.5409	NA	569762.0476	251465.3333	179049.6285	429952.8006	722583.8211	524288	341138.9594	299044.3635	301124.3816	392765.9835	475183.6162	180295.0172	75281.09539	362505.6484	286862.528	537888.8654
1/sp/O43924/PDE6D_HUMAN	176584.5994	79164.88987	213963.1282	NA	NA	284881.0238	73222.52988	150562.1908	118950.3507	28526.20086	105074.4538	NA	176584.5994	147463.6657	204604.0683	53936.55182	185363.8	133826.1013	102126.6598	163621.1817	153725.8225	146602.8173	177283.863	209995.662	239555.4317	151134.9281	NA	124864.1677	130128.6036	162443.5112	151609.4336	NA	NA	39238.98219	207104.5897	NA	226557.2298	NA	NA	132125.857	125732.6666	127487.8293	167707.8377	121476.0093	58251.19395	NA	118404.4758	134756.9355	200982.387
1/sp/O43929/ORC4_HUMAN	NA	75804.71682	60796.3691	110984.6016	NA	44762.40713	67378.46774	NA	NA	NA	NA	75281.09539	79023.8218	17079.75903	41189.81426	NA	31651.80163	100720.6519	75281.09539	17559.93641	NA	NA	NA	NA	104997.831	97982.69788	NA	NA	100720.6519	75804.71682	140479.4913	NA	NA	142440.5119	NA	NA	107165.2057	NA	NA	NA	43237.63522	98647.85084	39238.98219	NA	NA	NA	NA	NA	44146.14985
1/sp/O60216/RAD21_HUMAN	NA	319544.0268	583425.7285	179049.6285	NA	485799.0018	187951.3823	301124.3816	309590.1402	NA	NA	225067.7778	746612.4289	62432.08384	244641.9525	129267.493	610655.8426	822696.055	778317.8938	155871.755	236257.4013	288760.9249	161251.4539	368166.7975	322362.9897	396301.1068	NA	546552.2888	448882.3902	122085.3984	593957.4265	228209.6069	346613.7182	539027.7419	296978.7132	30573.62507	594721.4828	361899.6598	73731.83285	334118.4211	419991.324	425854.1844	1014829.145	141274.2034	124864.1677	176584.5994	173648.9617	466009.5516	1545883.319
1/sp/O60218/AK1BA_HUMAN	559712.3421	NA	NA	NA	NA	NA	485799.0018	NA	606437.7346	NA	NA	113316.624	NA	NA	156955.9288	NA	NA	NA	NA	NA	NA	NA	1877003.618	NA	569762.0476	NA	NA	NA	NA	897291.1135	81245.48382	NA	NA	NA	NA	1063213.575	485799.0018	143431.264	NA	NA	NA	198668.0018	NA	369152.6214	NA	104272.558	363098.1364	NA	201092.8899
1/sp/O60220/TIM8A_HUMAN	148803.8716	692223.9296	1201814.004	1139524.095	NA	711251.3696	863597.7745	2082665.913	191900.6403	301124.3816	218934.3234	925581.177	645474.2422	355625.6848	1884741.205	322952.2652	334118.4211	1703416.738	925581.177	721180.0687	279018.2571	253214.413	1147282.064	649963.8706	619305.2068	677549.6417	1147450.112	443938.4063	767884.8185	751533.5975	191900.6403	386470.8297	NA	1196177.454	179049.6285	145433.4898	267847.5234	441521.7753	1179709.326	618672.8966	558036.5142	762300.3432	748406.7081	1025220.319	95287.5429	91405.92092	782605.9881	248003.3357	1322658.021
1/sp/O60229/KALRN_HUMAN	124923.7231	79277.07367	94674.47829	NA	NA	NA	108700.5715	148489.3566	197295.7017	NA	74082.66474	239555.4317	NA	NA	118128.7006	101421.2194	NA	116502.3879	NA	NA	NA	NA	152663.9606	NA	223513.1211	134060.8814	NA	104272.558	105728.1487	196242.0215	119777.7158	NA	NA	NA	NA	NA	NA	148489.3566	92681.90002	NA	177812.8424	NA	89524.81427	6401595.105	NA	186653.1072	253214.413	NA	198668.0018
1/sp/O60231/DHX16_HUMAN	92978.48533	226240.547	287809.6728	450135.5555	71715.63201	331810.4966	466009.5516	517069.9722	284881.0238	288857.8147	146115.712	499456.6707	682277.9187	170569.4797	205062.4557	189429.48	397336.0036	475801.4029	462790.5885	527934.7114	207104.5897	133493.519	341942.3234	198668.0018	279421.6063	435075.9768	NA	197295.7017	384922.3056	255600.1145	499456.6707	151609.4336	137437.0795	373306.2145	114104.8034	106463.5461	351283.0584	364366.7973	262144	89542.59346	475801.4029	280958.9826	332906.0478	220260.9406	79023.8218	54350.28575	264877.9046	184083.3988	468050.0335
1/sp/O60234/GMFG_HUMAN	420152.7632	315658.4259	54684.52208	341138.9594	410045.509	343511.7685	296978.7132	NA	334118.4211	509951.3171	246513.496	38967.93874	156955.9288	375902.7645	516501.0509	405566.3948	185363.8	99334.0009	531606.7877	309590.1402	419991.324	420485.7969	171548.4546	236257.4013	410092.7146	216723.0507	NA	242899.5009	316095.2872	281910.0414	190575.0858	207104.5897	NA	93326.55362	434802.286	44453.2106	383884.263	NA	48644.86836	138545.4686	NA	93326.55362	113142.6935	76932.58195	520666.4782	99334.0009	489185.8353	513498.309	368473.1502
1/sp/O60237/MYPT2_HUMAN	NA	NA	120613.7331	73222.52988	NA	218913.2876	97289.73672	NA	135694.2441	NA	NA	NA	NA	350729.6809	203049.7479	327242.3634	NA	313911.8575	273276.1444	NA	NA	285860.6877	NA	450135.5555	226633.248	37380.54544	NA	130166.6196	NA	29074.40132	126607.2065	194579.4734	422912.5947	NA	368166.7975	1825676.855	482443.343	NA	NA	197295.7017	NA	869604.5721	189583.597	NA	1055869.423	NA	153725.8225	NA	122294.5003
1/sp/O60240/PLIN1_HUMAN	NA	NA	NA	NA	NA	NA	NA	NA	NA	NA	NA	NA	NA	NA	NA	127487.8293	NA	NA	NA	NA	NA	NA	NA	NA	NA	NA	NA	NA	NA	1825676.855	NA	NA	NA	NA	NA	NA	NA	NA	NA	NA	NA	NA	NA	NA	NA	NA	6071197.369	NA	NA
1/sp/O60256/KPRB_HUMAN	343510.074	519347.5217	382751.4006	610655.8426	286422.2208	417090.232	881743.7995	726196.2728	762300.3432	485799.0018	260668.1272	140479.4913	919187.7208	386470.8297	553507.4305	338262.5409	343511.7685	218913.2876	489178.0011	1264381.149	254975.6585	486122.8468	678059.5378	422912.5947	772715.9168	1023460.813	NA	267652.2027	599562.0918	672956.7727	299044.3635	581733.9594	625955.9884	422912.5947	290866.9797	353169.1988	463902.7794	277117.5635	NA	360588.2557	443938.4063	214408.1172	241667.9092	301559.6874	496006.6715	402882.6075	660480.8881	450135.5555	573722.226
1/sp/O60264/SMCA5_HUMAN	530152.5888	521513.448	1896723.536	800199.3881	360121.8396	1611530.43	1412676.795	2945334.38	1048576	307451.6449	632570.2847	1179709.326	857632.469	496006.6715	723190.5628	530656.7975	1567463.046	1691650.379	1299927.741	2186209.155	606437.7346	526417.9597	1105509.296	857632.469	871746.8039	1644461.654	NA	1012857.652	1251370.855	763815.2805	696614.0281	1005861.333	1336505.79	1393228.056	706338.3975	531606.7877	1199843.63	975117.5349	721180.0687	702043.0483	1273175.615	811369.7553	1450163.259	806149.5339	506428.826	NA	811546.3129	NA	1062529.764
1/sp/O60268/K0513_HUMAN	NA	NA	NA	NA	NA	NA	NA	NA	NA	NA	NA	NA	NA	NA	43841.21012	NA	NA	NA	NA	NA	NA	NA	NA	NA	62000.83394	NA	NA	NA	NA	NA	NA	NA	NA	NA	NA	NA	NA	NA	NA	10960.30253	NA	NA	NA	NA	NA	NA	NA	NA	NA
1/sp/O60271/JIP4_HUMAN	100254.7079	139096.3893	154772.3998	165905.2483	119777.7158	91405.92092	57449.23255	209995.662	172950.5409	95950.32017	149065.6053	NA	111756.5605	NA	186973.5436	150562.1908	313911.8575	78477.96439	101421.2194	194579.4734	241221.6715	144428.9073	137331.9168	164759.257	96967.69687	192476.9298	NA	236257.4013	159541.9004	130845.2972	316095.2872	164759.257	NA	229796.9302	246290.2516	223513.1211	148489.3566	92767.21874	61572.56289	162120.7862	218913.2876	260333.2391	215451.3308	115293.584	NA	80684.28027	120179.0749	151609.4336	133093.8198
1/sp/O60282/KIF5C_HUMAN	NA	NA	NA	NA	NA	NA	NA	NA	NA	NA	NA	NA	NA	NA	NA	NA	NA	NA	NA	NA	NA	NA	NA	NA	NA	NA	NA	NA	NA	NA	NA	NA	NA	NA	NA	NA	NA	NA	NA	NA	NA	NA	NA	NA	NA	NA	NA	NA	NA
1/sp/O60287/NPA1P_HUMAN	NA	NA	223776.2722	171755.8842	NA	121449.7504	NA	NA	NA	NA	NA	NA	NA	NA	NA	NA	NA	65991.83893	NA	NA	NA	NA	NA	NA	NA	142440.5119	NA	NA	43538.37676	NA	NA	NA	NA	322737.1211	NA	NA	NA	86475.27044	128374.5772	NA	NA	NA	154795.0701	NA	NA	NA	NA	NA	128374.5772
1/sp/O60293/ZC3H1_HUMAN	NA	NA	NA	NA	NA	NA	NA	NA	NA	NA	NA	NA	NA	NA	NA	NA	NA	NA	NA	NA	NA	NA	NA	NA	NA	NA	NA	NA	NA	NA	NA	NA	NA	NA	NA	NA	NA	NA	NA	NA	NA	NA	NA	NA	NA	NA	NA	NA	NA
1/sp/O60306/AQR_HUMAN	NA	299734.2506	574940.262	627823.7151	NA	447026.2421	593957.4265	1063213.575	345901.0818	397336.0036	251015.9605	414209.1793	992013.343	606437.7346	501434.487	264735.0122	649963.8706	627823.7151	654484.7268	375902.7645	303218.8673	205062.4557	664848.6303	343511.7685	627255.6052	855092.5226	NA	NA	598777.3074	519867.3038	466009.5516	358099.2571	398737.0054	900271.1111	309590.1402	NA	430850.8832	490263.4868	NA	402882.6075	386470.8297	391865.7614	434298.2437	389158.9469	NA	NA	381226.1778	NA	519353.5907
1/sp/O60313/OPA1_HUMAN	382590.8672	497714.5942	598292.5781	716198.5141	276200.9303	506428.826	391865.7614	450135.5555	309590.1402	561917.9651	269185.8703	668236.8422	496006.6715	627823.7151	1193477.467	354610.8943	425854.1844	839982.648	817013.2783	345901.0818	527934.7114	379441.1539	1369406.27	726196.2728	1002541.291	703472.9608	176584.5994	428816.2345	954912.2663	752175.8825	875653.1502	783731.5229	NA	397336.0036	805765.215	223513.1211	408190.2332	458249.0849	496006.6715	994397.376	279018.2571	906532.9919	370380.8925	654388.8751	50360.32594	104272.558	382511.7122	360590.0344	1055561.049
1/sp/O60333/KIF1B_HUMAN	204272.9467	345901.0818	431277.4036	155871.755	147477.8358	260333.2391	181549.0682	509951.3171	NA	220435.9499	211456.2973	NA	408506.6391	NA	443938.4063	137588.4652	316095.2872	309590.1402	NA	248003.3357	NA	273100.3853	186172.4054	431798.8873	174410.2213	323262.1186	NA	434802.286	320515.5124	139688.5906	NA	292890.1195	NA	258534.9861	459593.8604	258534.9861	445931.868	137588.4652	223513.1211	284881.0238	200049.847	348307.0141	251169.8102	215899.4436	220435.9499	NA	NA	NA	161368.5605
1/sp/O60341/KDM1A_HUMAN	128771.8216	436209.9344	731855.8405	992013.343	314924.8995	577715.6294	912838.4275	736333.595	489178.0011	900271.1111	314998.387	762300.3432	932019.1032	900271.1111	537479.1201	440096.9551	894052.4843	783731.5229	542776.9764	985161.0063	711251.3696	456973.8267	875118.5562	479110.8634	1168835.795	1144081.408	NA	581733.9594	954875.2276	899110.2639	817013.2783	682277.9187	673075.3286	778317.8938	350729.6809	249728.3354	971971.4733	637936.163	492580.5031	838523.2728	971598.0036	573725.056	760602.0005	555451.9703	581733.9594	450135.5555	472712.9078	368166.7975	663808.9017
1/sp/O60343/TBCD4_HUMAN	87682.42023	229977.0611	445474.9911	104997.831	27939.14013	318293.9038	218913.2876	428816.2345	134756.9355	NA	118128.7006	NA	263967.3557	200049.847	174452.4847	163621.1817	527934.7114	1187914.853	577715.6294	485799.0018	226633.248	46020.84969	300702.6818	414209.1793	305327.9213	583425.743	128374.5772	851708.3688	633087.4329	368166.7975	453266.4959	294927.3314	116491.9904	405684.8777	581733.9594	191900.6403	444910.1716	105962.7594	263967.3557	286862.528	202842.4388	789182.8067	242948.5085	253566.1579	NA	57848.82356	219121.0769	77935.87749	493740.5039
1/sp/O60437/PEPL_HUMAN	107582.0588	195095.7953	70979.71159	185363.8	97966.44036	NA	67847.12205	NA	69272.73431	NA	107204.0586	NA	185363.8	NA	162136.3868	687023.5369	214408.1172	329518.5141	47643.77145	33689.23387	NA	NA	85877.94212	485799.0018	74078.04736	82357.37002	NA	220435.9499	NA	38698.76753	190575.0858	123145.1258	NA	286862.528	154795.0701	265803.3939	106763.2411	NA	193235.4148	88906.4212	NA	63743.91463	85877.94212	NA	NA	NA	NA	32093.64431	111756.5605
1/sp/O60443/GSDME_HUMAN	NA	143875.1387	196282.0618	NA	NA	NA	NA	NA	NA	110217.9749	NA	70728.30171	NA	47314.67188	NA	305327.9213	120610.8357	NA	NA	NA	56658.31199	NA	286862.528	NA	75281.09539	131072	NA	84110.59962	NA	NA	163621.1817	NA	NA	NA	189258.6875	NA	176584.5994	NA	NA	68319.0361	NA	NA	NA	9877.977724	NA	NA	75281.09539	NA	145433.4898
1/sp/O60449/LY75_HUMAN	271191.5392	209622.0272	139479.9714	195932.8807	NA	262144	383801.2807	350729.6809	373306.2145	368166.7975	253214.413	610655.8426	190575.0858	193235.4148	252057.5207	237900.7015	85877.94212	NA	251465.3333	137588.4652	327242.3634	63743.91463	702579.7971	324981.9353	264125.9015	290001.5896	NA	309590.1402	440779.7584	246882.143	59888.85792	NA	NA	180295.0172	59888.85792	66913.05067	266044.3256	NA	284881.0238	184083.3988	212927.0922	37380.54544	224969.5986	596825.0644	NA	303218.8673	263482.1819	179049.6285	353917.2458
1/sp/O60462/NRP2_HUMAN	36358.37246	NA	NA	NA	NA	NA	NA	NA	NA	NA	NA	NA	NA	NA	NA	NA	NA	NA	NA	NA	NA	NA	NA	NA	NA	NA	NA	NA	NA	NA	NA	NA	NA	NA	NA	NA	NA	NA	NA	NA	NA	NA	NA	24833.50023	NA	NA	NA	NA	NA
1/sp/O60476/MA1A2_HUMAN	NA	NA	NA	20594.90713	NA	77397.53506	NA	NA	NA	24322.43418	NA	NA	60305.41787	59064.35032	62432.08384	28133.47222	NA	92681.90002	114104.8034	NA	NA	NA	82379.62851	NA	NA	64919.26028	NA	NA	223513.1211	NA	NA	NA	NA	NA	NA	NA	25006.23088	NA	NA	NA	43237.63522	NA	NA	NA	NA	NA	NA	NA	165905.2483
1/sp/O60488/ACSL4_HUMAN	478555.4565	481779.1125	345655.5757	520666.4782	168895.6299	1318074.056	NA	535304.4054	249728.3354	1048576	276138.3341	610655.8426	978356.0021	142440.5119	385668.6852	643811.604	383801.2807	762300.3432	772941.6594	365623.6837	701459.3618	314592.592	1048784.242	405684.8777	452308.8187	347986.1643	NA	971598.0036	838311.3276	370324.548	417090.232	431798.8873	90147.50859	411348.0275	479110.8634	341138.9594	227300.8266	885278.8776	313911.8575	451135.6391	869604.5721	311743.51	438358.5954	355625.6848	316095.2872	606437.7346	367760.9642	619180.2805	750217.0882
1/sp/O60493/SNX3_HUMAN	NA	343549.0555	134756.9355	NA	NA	237900.7015	231395.2943	64633.74652	165905.2483	345901.0818	31433.16666	NA	311743.51	34159.51805	120454.2331	119369.7682	NA	172950.5409	271388.4882	234625.4522	162490.9676	124184.4549	151609.4336	NA	251465.3333	106545.0471	NA	187951.3823	197061.5692	215784.9322	NA	NA	NA	175364.8405	229796.9302	NA	253214.413	227784.0858	31651.80163	49323.92542	249728.3354	82952.62414	170701.4054	69754.56428	336442.3985	168221.1992	284881.0238	443938.4063	240672.1284
1/sp/O60496/DOK2_HUMAN	NA	349174.5197	NA	NA	NA	NA	NA	NA	112533.8889	456419.2137	NA	NA	217401.143	NA	297408.026	NA	NA	NA	NA	NA	NA	NA	NA	NA	290866.9797	NA	NA	NA	NA	NA	NA	NA	NA	NA	253214.413	NA	NA	NA	NA	NA	NA	NA	NA	NA	309590.1402	NA	541101.9824	NA	208545.116
1/sp/O60499/STX10_HUMAN	NA	28724.61628	10015.86915	NA	81245.48382	NA	NA	168221.1992	NA	161368.5605	NA	158047.6436	202842.4388	258534.9861	255925.8415	204253.3196	NA	190575.0858	181549.0682	318293.9038	NA	76801.88797	292890.1195	NA	294927.3314	210267.5384	NA	NA	137588.4652	242899.5009	110217.9749	NA	NA	NA	161368.5605	12677.65243	103926.3452	NA	84695.63511	NA	NA	179049.6285	186653.1072	237900.7015	NA	NA	162143.4062	NA	256749.1545
1/sp/O60502/OGA_HUMAN	190575.0858	277483.0233	223529.7902	141456.6034	102126.6598	189258.6875	299044.3635	299044.3635	NA	241221.6715	66913.05067	204253.3196	520666.4782	NA	322735.5291	137277.9033	258534.9861	131983.6779	142440.5119	309590.1402	271388.4882	6936.537599	383801.2807	152663.9606	240802.576	348120.436	NA	131072	225567.3827	210779.4202	313911.8575	164759.257	NA	456419.2137	200049.847	NA	224523.9024	NA	248003.3357	175364.8405	NA	212927.0922	194891.6631	109033.7289	NA	NA	79038.75726	162490.9676	333357.2438
1/sp/O60504/VINEX_HUMAN	NA	212386.169	354239.9734	NA	NA	368166.7975	NA	NA	NA	NA	NA	140479.4913	97289.73672	NA	530397.6469	NA	419991.324	96617.70742	558036.5142	NA	NA	NA	NA	610655.8426	256749.1545	253214.413	NA	546552.2888	14562.79849	142190.1364	114104.8034	472514.8025	149243.3817	316095.2872	659037.0281	NA	368590.6684	NA	71715.63201	40342.14014	NA	368166.7975	166028.397	NA	NA	35364.15085	NA	459593.8604	160253.9065
1/sp/O60506/HNRPQ_HUMAN	2638574.83	3761836.137	6913387.752	7991306.731	1354931.698	4312221.936	7719093.488	8866909.991	1535205.123	5572912.225	4111163.765	3245479.021	12981916.09	5496188.295	5067944.269	1784091.838	5849978.939	4851501.877	5022589.721	11301414.36	7936106.744	3246133.832	11000878.57	4653871.675	7061958.259	8925458.831	1535205.123	2864794.057	9964816.163	5085313.664	8866909.991	3702324.708	202479.956	6766601.515	3526975.198	2599855.482	11421352.97	3109482.698	5199710.965	3345565.749	6673443.712	6357376.058	9068769.032	4085884.34	3728076.413	1514069.5	2421102.459	1877003.618	6269821.255
1/sp/O60508/PRP17_HUMAN	56266.94444	141293.9475	107491.1142	228209.6069	164759.257	162490.9676	195932.8807	139509.1286	123145.1258	155871.755	130166.6196	204253.3196	327242.3634	50012.46176	162600.1869	72716.74492	142440.5119	256749.1545	176584.5994	171755.8842	214408.1172	124864.1677	373306.2145	NA	146445.0598	281046.9873	NA	126607.2065	183477.1691	220130.9154	195932.8807	165905.2483	NA	164759.257	NA	NA	190992.2478	NA	130166.6196	86678.9151	63303.60325	128374.5772	191900.6403	85830.48253	NA	NA	142758.1244	72214.45367	305283.2049
1/sp/O60513/B4GT4_HUMAN	192167.4535	116838.5191	NA	111756.5605	201318.3221	NA	687023.5369	NA	598088.7271	180295.0172	148695.812	198668.0018	208545.116	207104.5897	231395.2943	NA	177812.8424	163621.1817	NA	231395.2943	NA	322735.5291	360286.6477	NA	489858.1402	227538.7511	NA	NA	407024.3427	126607.2065	NA	NA	NA	152663.9606	NA	NA	NA	154888.0441	182811.8418	221245.9186	180295.0172	NA	97966.44036	105728.1487	NA	294927.3314	292861.3906	NA	218913.2876
1/sp/O60524/NEMF_HUMAN	171755.8842	124000.8259	56396.20489	118950.3507	NA	149522.1818	181549.0682	82952.62414	102837.0069	140479.4913	131983.6779	89524.81427	286862.528	71715.63201	141456.6034	NA	131983.6779	118128.7006	109456.6438	324981.9353	165905.2483	77397.53506	208986.835	92681.90002	245779.0607	110897.145	NA	62000.83394	126071.5473	227553.9627	249728.3354	147463.6657	NA	95950.32017	NA	NA	134649.9488	NA	50360.32594	262144	97966.44036	104272.558	64483.42866	161508.1347	42055.29981	NA	74159.7089	NA	124307.1404
1/sp/O60547/GMDS_HUMAN	674550.2979	447414.9947	98110.84965	94629.34376	154578.2924	220435.9499	627823.7151	350729.6809	311743.51	95950.32017	196216.1215	762300.3432	373306.2145	535304.4054	216829.6385	411348.0275	489178.0011	506428.826	241221.6715	301124.3816	509951.3171	340260.3984	186985.7504	307451.6449	365388.5307	430830.5369	104997.831	417090.232	1108363.749	571743.5518	254975.6585	348307.0141	149077.3649	389158.9469	211456.2973	100024.9235	159293.4553	96624.91297	394591.4034	207187.7979	1155431.259	271388.4882	228845.5428	396020.7772	NA	197295.7017	237653.5561	NA	447569.4413
1/sp/O60565/GREM1_HUMAN	NA	140479.4913	NA	NA	NA	NA	NA	NA	NA	NA	NA	NA	NA	NA	NA	260333.2391	37122.33915	NA	NA	NA	NA	40063.47662	NA	282913.2068	NA	NA	NA	87682.42023	NA	NA	NA	NA	155871.755	NA	194579.4734	NA	169391.2702	NA	NA	NA	NA	NA	286862.528	NA	NA	NA	NA	NA	NA
1/sp/O60568/PLOD3_HUMAN	1353370.643	1776993.927	1562799.965	1668360.928	680411.5622	2011722.666	845825.1893	2310862.518	561917.9651	1221311.685	2261508.763	1238360.561	751805.5291	811369.7553	1623821.267	1461297.756	1825676.855	663620.9931	1318074.056	1212875.469	1715264.938	786915.4915	1892845.288	2904785.091	1480145.356	1308130.568	35610.12798	1997826.683	2119388.44	1431121.678	1556635.788	1864038.206	174153.507	2053993.236	1916443.454	1567463.046	1601783.025	1398073.39	2408995.053	1974495.348	1864038.206	2082665.913	1961414.427	1593818.019	912838.4275	1472667.19	957339.5559	381150.1716	1178284.59
1/sp/O60573/IF4E2_HUMAN	NA	166496.0696	236598.9353	NA	NA	248003.3357	186653.1072	411348.0275	156955.9288	305327.9213	135223.3638	275176.9303	246290.2516	NA	145433.4898	118128.7006	316095.2872	220435.9499	338782.5404	214408.1172	284881.0238	215240.1795	218772.5188	211456.2973	383745.0716	282874.9747	NA	141456.6034	269513.871	483549.0256	318293.9038	NA	60305.41787	32768	138545.4686	NA	405684.8777	159146.9519	122294.5003	166228.1772	251465.3333	140479.4913	279018.2571	244589.0005	147463.6657	122294.5003	209264.2615	187951.3823	184316.0838
1/sp/O60610/DIAP1_HUMAN	367527.1491	478250.8609	424052.4488	569762.0476	234042.3649	370727.6001	535304.4054	696614.0281	466009.5516	900271.1111	372873.4611	211456.2973	751805.5291	217401.143	569447.1743	495254.975	581733.9594	378517.375	636587.8075	598088.7271	623487.0199	236915.7635	645444.5494	440871.8998	680012.5732	683423.1281	NA	517069.9722	580408.6727	546157.3895	502930.6666	201441.3038	152663.9606	945029.6051	437826.5751	193235.4148	454019.0476	116256.2376	794672.0072	757713.4298	450135.5555	531606.7877	416582.6297	623612.8151	279018.2571	254975.6585	508040.2985	408506.6391	509293.7646
1/sp/O60613/SEP15_HUMAN	221319.7194	286939.9391	147546.1988	262144	171871.3309	242899.5009	405684.8777	97966.44036	450135.5555	198668.0018	69586.00266	118128.7006	163621.1817	149522.1818	221206.1506	212969.3785	242899.5009	NA	209995.662	273276.1444	145433.4898	390254.4297	321777.0033	218913.2876	212405.821	361033.7248	77397.53506	234625.4522	227913.2965	275965.4613	154795.0701	327242.3634	NA	277090.9372	147463.6657	35119.87282	268944.4327	234458.9249	237900.7015	269513.871	363098.1364	167059.2105	190689.5502	217899.3915	124864.1677	NA	227089.1577	226633.248	217484.7092
1/sp/O60635/TSN1_HUMAN	NA	NA	NA	NA	NA	NA	NA	NA	NA	NA	NA	NA	NA	NA	NA	NA	NA	NA	NA	NA	NA	NA	167059.2105	NA	386470.8297	NA	NA	NA	NA	170569.4797	NA	NA	NA	NA	NA	NA	NA	NA	NA	348307.0141	NA	NA	NA	NA	NA	NA	NA	NA	NA
1/sp/O60641/AP180_HUMAN	NA	NA	NA	NA	NA	NA	NA	NA	NA	NA	NA	NA	NA	NA	NA	NA	NA	NA	NA	NA	NA	NA	NA	NA	NA	NA	NA	NA	NA	NA	NA	NA	NA	NA	NA	NA	NA	NA	NA	NA	NA	NA	NA	NA	NA	NA	NA	NA	NA
1/sp/O60645/EXOC3_HUMAN	187951.3823	249829.8769	375900.9103	143431.264	NA	NA	169391.2702	231395.2943	NA	55108.98747	229796.9302	NA	NA	292890.1195	305225.507	169980.3749	267652.2027	280958.9826	234625.4522	236257.4013	NA	161368.5605	223130.9534	363098.1364	314632.9983	395606.8979	NA	290866.9797	370727.6001	312350.3081	NA	434802.286	70239.74564	181549.0682	254975.6585	329518.5141	311892.1995	NA	229796.9302	311743.51	NA	228209.6069	195058.8112	202842.4388	NA	119777.7158	185139.6666	NA	362794.4091
1/sp/O60664/PLIN3_HUMAN	2585970.658	3261680.357	5119255.376	1668360.928	2746416.412	3430529.876	2425750.938	4282435.243	1264381.149	3780118.42	4310962.523	736333.595	3245479.021	4023445.333	3721628.313	3026162.617	2729111.675	1472667.19	3454391.098	2599855.482	3913424.009	3903843.475	5924477.955	5022589.721	3987211.21	3280130.484	711251.3696	5272296.225	3115679.513	2438660.213	4136559.777	1472667.19	277491.5002	2805837.447	5057524.595	1645392.11	3224299.763	1511450.758	1229806.58	3124549.137	2864794.057	3268053.113	3148096.057	1469386.208	3268053.113	1838375.442	2022283.035	2216727.498	4256666.975
1/sp/O60669/MOT2_HUMAN	NA	NA	NA	NA	NA	NA	NA	NA	NA	NA	NA	NA	NA	242899.5009	NA	NA	NA	NA	NA	NA	NA	504973.8605	NA	NA	156955.9288	NA	NA	NA	269513.871	NA	NA	NA	NA	NA	NA	NA	NA	NA	NA	NA	NA	NA	NA	NA	NA	NA	134756.9355	NA	NA
1/sp/O60678/ANM3_HUMAN	NA	NA	50710.60971	9877.977724	NA	NA	NA	NA	NA	NA	NA	NA	NA	NA	NA	NA	63303.60325	NA	NA	NA	NA	20031.73831	NA	NA	44762.40713	90774.5341	NA	NA	NA	NA	NA	NA	NA	NA	NA	NA	NA	NA	NA	NA	NA	NA	NA	130166.6196	NA	57449.23255	NA	NA	NA
1/sp/O60684/IMA7_HUMAN	310121.6963	681310.5868	717474.8849	1212875.469	516145.9595	906532.9919	1048576	1383604.327	527934.7114	1364555.837	391865.7614	378517.375	1929773.372	181549.0682	887872.4329	746612.4289	1345769.594	751805.5291	1078055.484	945029.6051	593957.4265	737556.1188	925670.1181	668236.8422	1069315.836	1237857.186	NA	682277.9187	1301978.753	924846.3365	932019.1032	925581.177	254395.2684	1383604.327	1093104.578	258534.9861	860286.3407	342524.8622	811369.7553	781137.2843	417090.232	912838.4275	585287.3859	461535.3312	517069.9722	161368.5605	485799.0018	400099.6941	760975.9321
1/sp/O60687/SRPX2_HUMAN	198668.0018	943471.2217	525894.8953	NA	NA	851708.3688	NA	NA	NA	NA	NA	223513.1211	NA	NA	242899.5009	NA	434802.286	NA	475801.4029	NA	NA	NA	NA	NA	NA	NA	NA	NA	NA	672884.797	731247.3673	391865.7614	NA	NA	301124.3816	NA	NA	NA	437826.5751	90147.50859	185363.8	292890.1195	1629165.455	271388.4882	NA	2186209.155	237820.9039	736333.595	NA
1/sp/O60701/UGDH_HUMAN	789708.8944	744547.2388	481368.4987	978356.0021	1356358.49	659037.0281	1383604.327	1212875.469	2564062.504	1668360.928	1727195.549	531606.7877	3651353.71	469250.9044	705507.5953	590691.4614	1204497.526	499456.6707	751805.5291	1727195.549	938501.8088	1047815.039	1617784.361	663620.9931	1839965.526	1560989.216	524288	1299927.741	2183370.553	3074821.451	654484.7268	1877003.618	563953.4652	459593.8604	925581.177	1264381.149	665550.902	732503.0831	757034.7501	1881208.78	1255647.43	938501.8088	437826.5751	2385481.694	408506.6391	839982.648	1409892.603	509951.3171	1145688.883
1/sp/O60704/TPST2_HUMAN	NA	155572.8438	57449.23255	NA	NA	NA	146445.0598	NA	NA	NA	63743.91463	NA	682277.9187	NA	81810.59085	NA	NA	NA	145433.4898	60305.41787	75281.09539	NA	NA	NA	167059.2105	179049.6285	NA	225067.7778	129267.493	155871.755	30786.28145	53974.86091	NA	NA	129267.493	NA	124864.1677	NA	NA	171755.8842	NA	NA	26249.45775	93326.55362	NA	NA	NA	NA	NA
1/sp/O60711/LPXN_HUMAN	481581.2086	725919.1503	NA	NA	NA	320507.813	411348.0275	NA	329518.5141	757034.7501	NA	573725.056	NA	221969.2032	433791.072	328834.5777	309590.1402	NA	434802.286	163621.1817	NA	132383.8395	141807.6505	239555.4317	292631.2016	338504.997	NA	307451.6449	649963.8706	319083.8008	218913.2876	74244.67831	NA	NA	201441.3038	NA	431809.2603	NA	NA	NA	NA	NA	200988.2721	267307.0808	186653.1072	195932.8807	NA	558036.5142	NA
1/sp/O60716/CTND1_HUMAN	806019.4489	902562.2033	1467020.302	1903205.612	398314.4585	1078055.484	2097152	1825676.855	2011722.666	1472667.19	881921.7008	1402918.724	2564062.504	1034139.944	1454041.347	1065640.441	1679965.296	1442360.137	1155431.259	900271.1111	1026996.618	1021720.25	1996541.769	912838.4275	1836155.235	2114466.983	66913.05067	1264381.149	2044125.776	1575522.227	2247671.861	1611530.43	336959.7943	2748094.148	706338.3975	411348.0275	1231222.458	1230054.706	2216727.498	952338.8163	1703416.738	1355130.162	1361659.686	1722141.76	531606.7877	558036.5142	965009.1605	469250.9044	1403942.512
1/sp/O60739/EIF1B_HUMAN	NA	NA	NA	NA	NA	NA	NA	NA	NA	NA	NA	NA	NA	NA	NA	NA	NA	NA	NA	NA	NA	NA	NA	NA	NA	NA	NA	NA	NA	NA	NA	NA	NA	NA	NA	NA	NA	NA	NA	NA	NA	NA	NA	NA	NA	NA	NA	NA	NA
1/sp/O60749/SNX2_HUMAN	983648.8762	1991321.335	1287108.013	1336473.684	784409.4037	1442360.137	1412676.795	1019902.634	2186209.155	2845005.479	868973.4923	1813065.984	2111738.846	2279048.19	2455339.858	2163540.206	1775753.625	1108363.749	1763487.599	1813065.984	1903205.612	1907577.792	1849016.404	2126427.151	2163713.388	2420645.405	329518.5141	1163467.919	862890.2826	1996440.848	1739209.144	1123835.93	1813109.539	1813065.984	2011722.666	736333.595	2183390.166	1106934.578	945029.6051	2376742.944	1679965.296	1691650.379	1313622.299	1799235.553	1775753.625	1063213.575	2746423.553	1727195.549	1965996.218
1/sp/O60762/DPM1_HUMAN	638850.6142	1034171.531	833097.3532	757034.7501	309677.8027	1472667.19	964886.6859	1679965.296	645474.2422	208545.116	434025.2871	341138.9594	677565.0809	1600398.776	863130.8072	350982.4921	919187.7208	925581.177	828418.3586	1123835.93	336442.3985	590867.2947	861701.7663	641015.6259	968391.0538	1074192.632	208545.116	1264381.149	1345762.956	559094.8386	906532.9919	985161.0063	155593.4933	1442360.137	602248.7631	654484.7268	640828.4132	976607.6636	554181.8744	384193.5333	539027.7419	672884.797	1398634.813	1220636.739	324981.9353	425854.1844	562616.1814	456419.2137	952759.1359
1/sp/O60763/USO1_HUMAN	1846425.001	2033287.588	1971759.866	1179709.326	1235912.43	2141217.621	1402918.724	1929773.372	1838375.442	1916443.454	1872821.807	1108363.749	4223477.691	1255647.43	2273468.806	1447376.342	1851162.354	2359418.651	2599855.482	1108363.749	1493224.858	1313019.95	2328872.088	1442360.137	1982367.071	2033483.425	677565.0809	1171560.478	3480956.684	2233022.145	1668360.928	2186209.155	400409.1484	1578365.613	2359418.651	1155431.259	1484617.677	1035313.932	2326935.837	1903968.401	1100707.721	1589344.014	1795047.498	2104076.246	565826.4137	839982.648	1625550.03	1589344.014	2979796.151
1/sp/O60783/RT14_HUMAN	NA	364650.0106	529811.3012	659037.0281	NA	NA	475801.4029	668236.8422	NA	2998.447505	211456.2973	623487.0199	466009.5516	NA	577715.6294	NA	462790.5885	258534.9861	453266.4959	687023.5369	378517.375	357459.3277	1015961.969	701459.3618	942880.1331	691431.5851	NA	502930.6666	457746.5489	830256.6183	531606.7877	822696.055	NA	437826.5751	241221.6715	NA	674778.9683	1244339.39	479110.8634	696551.8574	NA	482443.343	460008.6111	682277.9187	NA	159146.9519	477061.3618	242899.5009	575698.012
1/sp/O60784/TOM1_HUMAN	420074.7323	449555.132	134577.7053	320507.813	234439.8555	236257.4013	NA	101421.2194	200049.847	736333.595	453266.4959	NA	NA	368166.7975	504378.2145	151667.7103	822696.055	131072	82379.62851	535304.4054	365623.6837	434802.286	279018.2571	919187.7208	492580.5031	305627.8605	NA	NA	260534.592	385817.7843	131072	169391.2702	301124.3816	218913.2876	425854.1844	336442.3985	228716.629	97289.73672	998913.3414	69754.56428	565826.4137	NA	456430.1782	480963.1719	NA	201441.3038	170220.5904	565826.4137	161403.4503
1/sp/O60825/F262_HUMAN	105728.1487	169058.4457	57449.23255	105728.1487	109456.6438	320507.813	131983.6779	NA	513498.309	193235.4148	1027287.419	185363.8	161368.5605	151609.4336	299262.5929	95226.26974	373306.2145	191900.6403	159146.9519	565826.4137	294927.3314	191900.6403	395994.0127	280958.9826	402764.9431	431903.4312	56658.31199	171755.8842	581257.8391	297178.3292	290866.9797	794672.0072	NA	772941.6594	307451.6449	119777.7158	256436.6886	321242.3654	447026.2421	364638.3869	573725.056	499456.6707	154933.8435	1321102.03	87076.75351	434802.286	214267.3	52136.279	283101.8034
1/sp/O60826/CCD22_HUMAN	113058.8851	208750.6587	179884.2752	193235.4148	77397.53506	218913.2876	208545.116	246290.2516	267652.2027	180295.0172	57848.82356	124001.6679	145433.4898	228209.6069	391950.4874	NA	159146.9519	260333.2391	269513.871	246290.2516	131983.6779	163491.279	428298.3529	286862.528	329374.7713	284515.2765	NA	223513.1211	283169.6474	233849.874	286862.528	288857.8147	NA	239555.4317	294927.3314	74244.67831	254636.5344	139602.9004	NA	180097.6009	167059.2105	271388.4882	210669.4319	274685.6854	100720.6519	63743.91463	267660.7672	225067.7778	215184.7924
1/sp/O60828/PQBP1_HUMAN	NA	173298.5739	527032.0369	275176.9303	NA	NA	606437.7346	2216727.498	193235.4148	118950.3507	69272.73431	482443.343	800199.3881	365623.6837	400909.597	302194.7543	1171560.478	672884.797	271388.4882	341138.9594	159146.9519	342330.8191	277090.9372	284881.0238	981082.3193	608989.8913	NA	19349.38376	593460.5881	346633.7342	290866.9797	NA	106970.1225	649963.8706	253214.413	142440.5119	411021.4487	712202.5595	128374.5772	178906.3327	60724.87522	251465.3333	324930.045	316658.6153	NA	NA	580097.9814	74244.67831	307281.7349
1/sp/O60830/TI17B_HUMAN	37122.33915	40252.46491	68868.34099	92041.69938	NA	98647.85084	64633.74652	93975.69113	NA	NA	NA	82379.62851	NA	NA	17637.48916	8659.091788	38431.45562	129267.493	70239.74564	39786.73797	NA	30362.43761	54100.068	48308.85371	12245.80504	19556.34841	NA	NA	87076.75351	95950.32017	51063.32989	82952.62414	NA	33456.52534	16384	NA	62358.6506	74112.00182	42938.97106	45720.52809	68794.23258	12245.80504	80632.38772	81928.85635	NA	NA	32093.64431	NA	76766.90842
1/sp/O60831/PRAF2_HUMAN	183338.0155	960594.7067	1089502.794	509951.3171	336442.3985	2011722.666	NA	736333.595	447026.2421	394591.4034	89584.98888	1108363.749	731247.3673	606437.7346	1009182.423	646258.5834	900271.1111	794672.0072	1890059.21	233004.7758	623487.0199	463315.9627	709080.8401	1093104.578	528830.0035	469924.2129	NA	506428.826	967059.0711	793688.863	1147450.112	1645392.11	334376.8426	659037.0281	1503611.058	348307.0141	676387.8878	NA	668236.8422	417090.232	239555.4317	794672.0072	1002136.989	818801.6911	513498.309	271388.4882	893753.9746	805765.215	1118755.205
1/sp/O60832/DKC1_HUMAN	350729.6809	649963.8706	2518598.08	1890059.21	560666.0579	1093104.578	NA	1589344.014	524288	181549.0682	NA	NA	726196.2728	1482910.4	984873.2837	614385.9337	1493224.858	1327241.986	1063213.575	1026996.618	659037.0281	772937.8466	786156.7143	1155431.259	1207173.605	1343593.874	311743.51	573725.056	1017737.979	733246.138	1005861.333	1452392.546	800924.7115	1929773.372	772941.6594	589854.6628	813571.2917	2046932.325	938501.8088	479110.8634	1221311.685	1212875.469	1196206.19	1068346.791	419991.324	277090.9372	858297.9733	456419.2137	1135740.57
1/sp/O60841/IF2P_HUMAN	296522.8786	622814.4452	1157208.131	645474.2422	381467.3278	828418.3586	857632.469	1187914.853	573725.056	527934.7114	614415.1038	706338.3975	645474.2422	1085553.953	543475.1951	566057.4065	794672.0072	857632.469	711251.3696	1100707.721	746612.4289	716215.7192	630107.504	663620.9931	1006763.085	834334.9486	NA	706338.3975	971598.0036	847372.3644	585780.239	811369.7553	350123.0571	1155431.259	627823.7151	767602.5614	1095615.736	270376.3247	711251.3696	645945.2807	1131652.827	741455.2002	837049.0877	534111.791	425854.1844	619180.2805	513763.0834	535304.4054	668097.182
1/sp/O60844/ZG16_HUMAN	99416.65702	NA	NA	NA	NA	NA	701459.3618	NA	3478418.288	NA	NA	NA	NA	NA	NA	NA	NA	NA	NA	NA	NA	NA	NA	NA	10471755.63	NA	NA	NA	NA	136638.0722	NA	1535205.123	NA	NA	NA	NA	NA	NA	NA	59064.35032	NA	NA	NA	NA	NA	NA	169391.2702	NA	925581.177
1/sp/O60869/EDF1_HUMAN	1414198.598	1926555.286	4678136.564	2442623.37	1555399.938	2729111.675	2581896.969	900271.1111	2945334.38	1171560.478	590364.8518	3728076.413	3754007.235	2825353.59	2036763.743	2704769.195	4919226.319	2672947.369	3070410.245	3290784.22	875653.1502	2253073.526	712691.1221	3313673.435	2670146.794	4425700.195	1482910.4	2924989.469	2204888.812	1000138.966	3551507.251	2581896.969	2015867.282	4495343.721	2825353.59	2294900.224	2752320.287	3359914.018	2392354.908	2369170.073	3886392.014	2247671.861	3771506.682	1295500.353	1800542.222	1452392.546	813270.8516	2111738.846	2589094.739
1/sp/O60870/KIN17_HUMAN	NA	NA	NA	NA	NA	NA	NA	NA	NA	NA	NA	NA	NA	NA	NA	NA	NA	NA	NA	NA	NA	17805.06399	NA	NA	NA	NA	NA	NA	46987.84557	NA	NA	NA	NA	NA	NA	NA	NA	NA	NA	NA	NA	NA	NA	NA	NA	NA	NA	NA	NA
1/sp/O60879/DIAP2_HUMAN	200049.847	154361.7415	515284.1406	284881.0238	59064.35032	305327.9213	428816.2345	863597.7745	318293.9038	358099.2571	98134.67071	322737.1211	249728.3354	200049.847	642802.6388	241221.6715	411348.0275	428816.2345	400099.6941	320507.813	NA	247438.3429	463646.7081	316095.2872	661417.5936	551005.8924	NA	462790.5885	434656.443	513609.3333	506428.826	273276.1444	NA	437826.5751	NA	NA	462788.3057	85986.49352	186653.1072	558036.5142	419991.324	417090.232	396020.7772	302677.562	202842.4388	234625.4522	268064.3508	NA	522517.2324
1/sp/O60880/SH21A_HUMAN	NA	NA	NA	NA	NA	NA	NA	NA	NA	NA	NA	NA	NA	NA	NA	NA	NA	NA	NA	NA	NA	NA	NA	NA	NA	NA	NA	NA	NA	NA	NA	NA	NA	NA	NA	NA	NA	NA	NA	NA	NA	NA	NA	NA	NA	NA	NA	NA	NA
1/sp/O60884/DNJA2_HUMAN	99334.0009	214447.9093	160040.7647	262144	NA	290866.9797	223513.1211	246290.2516	228209.6069	156955.9288	62000.83394	324981.9353	450135.5555	37380.54544	259473.9582	257436.6403	324981.9353	267652.2027	200049.847	348307.0141	341138.9594	129175.7444	365939.9263	197295.7017	323606.9776	367463.0418	80126.95324	301124.3816	274563.8587	259317.1485	294927.3314	221969.2032	16046.82216	279018.2571	246290.2516	90774.5341	206054.4916	55058.40604	307451.6449	350872.8628	174153.507	355625.6848	148945.4584	278405.6792	117312.7261	26615.88652	156801.4224	104997.831	274700.9829
1/sp/O60885/BRD4_HUMAN	NA	NA	264125.9015	NA	NA	NA	NA	145433.4898	NA	NA	NA	NA	303218.8673	NA	NA	NA	NA	160253.9065	NA	NA	NA	NA	NA	NA	318293.9038	126822.544	NA	112533.8889	NA	NA	NA	NA	NA	87682.42023	NA	NA	NA	NA	NA	NA	NA	NA	141456.6034	NA	NA	NA	NA	NA	146445.0598
1/sp/O60888/CUTA_HUMAN	13072212.45	15780498.77	12674491.32	68518963.89	39748992.77	17489673.24	57617351.11	38013275.29	4023445.333	24225112	34821209.13	62182272.23	15225644.89	19406007.51	25178759.16	46931573.08	25606380.42	19676905.28	17368863.24	29618597.67	30451289.79	28226574.82	63859305.32	24563281.96	28778491.33	20987628.56	83195375.43	21089184.9	26804613.08	31757986.49	49468266.2	20655175.75	22939126.3	28412058	17368863.24	17011417.21	17189314.36	112406205.1	36464771.05	21787577.86	42767157.9	16093781.33	16103447.68	22467362.98	17733819.98	19006637.65	33253503.98	48787221.96	30388090.26
1/sp/O60925/PFD1_HUMAN	NA	107204.0586	73751.40244	138545.4686	NA	94629.34376	277090.9372	49667.00045	NA	185363.8	85877.94212	NA	282913.2068	NA	70985.17952	145433.4898	43237.63522	88292.29969	133826.1013	127487.8293	69272.73431	59888.85792	202787.632	100720.6519	169334.4523	118972.4267	NA	96617.70742	188368.9611	124605.0043	103552.2948	81245.48382	NA	118128.7006	112533.8889	NA	83663.73054	119057.6949	75804.71682	118809.1914	87682.42023	118128.7006	111756.5605	195932.8807	NA	NA	NA	82952.62414	87681.98771
1/sp/O60927/PP1RB_HUMAN	NA	NA	286862.528	NA	NA	NA	706338.3975	NA	762300.3432	NA	324981.9353	677565.0809	645474.2422	851708.3688	NA	632190.5744	932019.1032	453266.4959	NA	NA	577715.6294	NA	912838.4275	NA	887876.8127	378515.5079	NA	517069.9722	942611.1578	NA	NA	NA	1727195.549	731247.3673	NA	NA	539027.7419	NA	762300.3432	696614.0281	NA	602248.7631	615036.2391	236257.4013	539027.7419	NA	1060538.061	NA	517069.9722
1/sp/O60934/NBN_HUMAN	NA	292890.1195	418195.7186	286862.528	150981.0566	301124.3816	280958.9826	469250.9044	NA	68319.0361	NA	NA	336442.3985	260333.2391	241221.6715	179049.6285	496006.6715	450135.5555	336442.3985	NA	172950.5409	168221.1992	NA	140479.4913	437635.5862	279067.404	NA	296978.7132	355625.6848	140014.4886	277090.9372	181549.0682	175364.8405	938501.8088	260333.2391	159146.9519	267652.2027	211090.5614	131983.6779	358099.2571	397336.0036	258534.9861	344700.7508	148878.8997	204253.3196	42938.97106	271388.4882	NA	296818.13
1/sp/O60936/NOL3_HUMAN	80126.95324	NA	NA	NA	NA	NA	NA	NA	NA	NA	NA	NA	NA	NA	NA	NA	83529.60527	NA	NA	NA	NA	NA	39511.9109	25888.07371	NA	NA	NA	NA	114898.4651	36348.54865	NA	NA	NA	NA	NA	NA	NA	NA	NA	50360.32594	NA	NA	NA	92681.90002	NA	NA	NA	NA	NA
1/sp/O75015/FCG3B_HUMAN	NA	NA	NA	NA	NA	NA	NA	NA	NA	NA	NA	NA	NA	NA	NA	NA	NA	NA	NA	NA	NA	NA	NA	NA	NA	NA	NA	NA	NA	NA	NA	NA	NA	NA	NA	NA	NA	NA	NA	NA	NA	NA	NA	NA	NA	NA	NA	NA	NA
1/sp/O75027/ABCB7_HUMAN	198272.7105	143445.0621	353775.6695	NA	NA	165905.2483	220435.9499	204253.3196	102126.6598	NA	NA	246290.2516	136638.0722	32316.87326	469872.1663	88906.4212	NA	269513.871	NA	239555.4317	103552.2948	NA	266544.3962	120610.8357	187116.3166	329641.9736	NA	108700.5715	152663.9606	92910.1327	NA	189258.6875	NA	218913.2876	NA	NA	79451.33809	648062.0708	NA	138545.4686	282913.2068	211456.2973	189669.105	147997.8403	NA	NA	97929.26709	NA	227153.8861
1/sp/O75044/SRGP2_HUMAN	NA	NA	NA	NA	NA	NA	NA	NA	NA	NA	NA	NA	NA	NA	NA	NA	NA	NA	NA	NA	NA	NA	NA	NA	NA	NA	NA	NA	NA	NA	NA	NA	NA	NA	NA	NA	NA	NA	77397.53506	NA	NA	NA	NA	NA	NA	NA	NA	NA	NA
1/sp/O75054/IGSF3_HUMAN	NA	NA	NA	NA	NA	NA	NA	NA	NA	NA	NA	NA	NA	NA	NA	NA	NA	NA	NA	NA	NA	NA	NA	NA	NA	NA	NA	NA	NA	NA	NA	NA	NA	NA	NA	NA	NA	NA	100720.6519	NA	NA	NA	NA	NA	NA	NA	NA	NA	NA
1/sp/O75083/WDR1_HUMAN	5535390.935	3859137.649	2415928.684	4526611.309	2712256.478	6719861.184	3832886.907	1656836.717	4165331.826	6183533.275	953117.866	3702324.708	5345894.737	5383078.376	5013761.239	4382120.704	6446121.72	7152419.874	5022589.721	2805837.447	3478418.288	2822990.215	6016341.901	6357376.058	7512523.982	3894818.889	1472667.19	6490958.043	4327288.791	3765700.67	4282435.243	4751659.412	981110.0751	3245479.021	6357376.058	3454391.098	4292520.149	1063808.639	4464292.114	4224329.824	1656836.717	6226543.15	2851999.154	6466068.703	3859546.744	2263305.655	2319137.26	3676750.883	6955382.612
1/sp/O75096/LRP4_HUMAN	NA	NA	NA	NA	NA	NA	NA	NA	NA	NA	NA	NA	NA	NA	NA	NA	NA	NA	NA	881743.7995	NA	NA	565826.4137	NA	NA	223704.7519	NA	NA	NA	111694.7994	NA	NA	NA	127487.8293	NA	NA	NA	NA	77935.87749	254975.6585	NA	NA	NA	NA	NA	NA	NA	NA	NA
1/sp/O75110/ATP9A_HUMAN	NA	325392.1017	1012857.652	NA	NA	610655.8426	919187.7208	275176.9303	NA	52498.9155	NA	1005861.333	NA	NA	585780.239	NA	925581.177	783731.5229	383801.2807	284881.0238	282913.2068	NA	332922.2795	757034.7501	800581.0523	239555.4317	NA	546552.2888	NA	284881.0238	254975.6585	167059.2105	204253.3196	386470.8297	345901.0818	778317.8938	345901.0818	550353.8606	800199.3881	400099.6941	677565.0809	606437.7346	636587.8075	NA	394591.4034	NA	279018.2571	NA	452235.5402
1/sp/O75112/LDB3_HUMAN	NA	NA	NA	NA	NA	NA	NA	NA	NA	NA	NA	NA	NA	NA	NA	524288	NA	84695.63511	158047.6436	NA	NA	445882.2469	NA	NA	NA	NA	NA	NA	NA	NA	NA	NA	722418.4967	NA	122294.5003	531606.7877	NA	NA	NA	440871.8998	NA	589854.6628	NA	NA	226633.248	NA	NA	234625.4522	NA
1/sp/O75116/ROCK2_HUMAN	349568.7266	541840.5281	1957464.139	1123835.93	270235.5802	1041332.956	767602.5614	800199.3881	383801.2807	313911.8575	368292.2825	26432.03717	329518.5141	672884.797	576828.8899	932019.1032	1005861.333	869604.5721	565826.4137	316095.2872	479110.8634	1040075.338	478547.8103	1116073.028	997755.3562	939383.5123	85284.73984	1204497.526	741615.5114	1293164.718	1282031.252	598088.7271	NA	767602.5614	800199.3881	875653.1502	1282154.445	387850.289	62432.08384	526102.6953	746612.4289	863597.7745	578395.7976	430116.3635	447026.2421	202842.4388	304470.6337	NA	713834.5604
1/sp/O75122/CLAP2_HUMAN	32995.91946	143057.6846	113556.6397	73731.83285	114104.8034	148489.3566	186653.1072	419991.324	208545.116	170569.4797	181549.0682	NA	246290.2516	175364.8405	130873.3608	83788.08063	150562.1908	156955.9288	153725.8225	186653.1072	144428.9073	196163.5605	140504.2047	122294.5003	196095.9171	249961.7834	NA	66913.05067	181553.4295	230981.4177	NA	81245.48382	NA	189258.6875	132901.6969	NA	71825.91943	NA	76862.91123	109144.3053	77935.87749	156955.9288	42109.51347	NA	22073.07492	NA	164885.5454	NA	234631.0885
1/sp/O75127/PTCD1_HUMAN	NA	47928.1563	25531.66495	78477.96439	NA	94629.34376	NA	87682.42023	NA	NA	NA	NA	84695.63511	NA	45073.7543	NA	144428.9073	239555.4317	155871.755	28924.41178	NA	NA	68959.56074	58656.36305	46075.03191	91232.13346	NA	NA	394591.4034	50012.46176	106463.5461	138545.4686	NA	101421.2194	NA	23987.58004	43237.63522	NA	59064.35032	68794.23258	27554.49374	93975.69113	105728.1487	63915.72027	NA	NA	NA	NA	231395.2943
1/sp/O75128/COBL_HUMAN	NA	NA	206232.0809	NA	NA	NA	100720.6519	NA	124864.1677	NA	90774.5341	NA	NA	44762.40713	105728.1487	NA	NA	NA	NA	NA	NA	NA	NA	104997.831	NA	NA	NA	NA	301124.3816	76694.16056	NA	NA	NA	NA	NA	NA	NA	145433.4898	NA	146445.0598	NA	NA	156955.9288	NA	NA	NA	NA	NA	NA
1/sp/O75131/CPNE3_HUMAN	924877.0508	647284.2369	643347.402	1524600.686	690357.137	857632.469	1535205.123	1956712.004	894052.4843	800199.3881	778317.8938	535304.4054	1727195.549	320507.813	867623.4682	741615.5114	978356.0021	1622739.511	1422502.739	863597.7745	906532.9919	1290948.484	1263779.577	636587.8075	1412812.542	899070.4885	271388.4882	663620.9931	1514069.5	1034943.594	958221.7268	517069.9722	30786.28145	1943196.007	789182.8067	NA	531606.7877	NA	1204497.526	788165.2015	668236.8422	772941.6594	830258.8878	915087.1639	527934.7114	76331.98032	889441.4084	581733.9594	1435925.674
1/sp/O75144/ICOSL_HUMAN	64633.74652	NA	12077.21343	NA	38698.76753	NA	NA	29532.17516	8364.131334	48644.86836	4938.988862	NA	18432.95821	NA	89746.98433	48983.22018	23657.33594	NA	58656.36305	NA	NA	NA	NA	65991.83893	73266.50926	81810.59085	NA	16961.78051	73222.52988	101058.8253	9809.745548	NA	NA	24322.43418	73731.83285	NA	13034.06975	NA	151609.4336	85877.94212	NA	42055.29981	NA	43238.67391	NA	NA	69272.73431	NA	113316.624
1/sp/O75146/HIP1R_HUMAN	157565.3288	171755.8842	93326.55362	63303.60325	182811.8418	189258.6875	327242.3634	265803.3939	186653.1072	NA	384133.2458	186653.1072	62000.83394	334118.4211	237353.0146	77397.53506	78477.96439	180295.0172	NA	313911.8575	NA	95027.73874	143924.503	NA	253220.4959	303156.4088	NA	200049.847	315170.3897	214877.4489	NA	NA	NA	214408.1172	NA	NA	258459.4793	194579.4734	NA	248316.8168	119777.7158	NA	133086.4797	367001.0108	NA	NA	98445.18968	NA	141476.8798
1/sp/O75150/BRE1B_HUMAN	NA	299044.3635	293903.8874	269513.871	94862.45889	234625.4522	244589.0005	419991.324	184083.3988	177812.8424	112374.1139	168221.1992	623487.0199	204253.3196	205541.7333	NA	373306.2145	253214.413	244589.0005	290866.9797	220435.9499	NA	320720.0807	112533.8889	328687.616	447021.3561	NA	208545.116	342341.8111	282548.4068	168221.1992	175364.8405	281973.8592	299044.3635	208545.116	NA	343544.7772	225219.0584	NA	251674.5784	237900.7015	176584.5994	234625.4522	NA	NA	NA	293037.84	NA	254766.7728
1/sp/O75151/PHF2_HUMAN	NA	69877.48414	58251.19395	NA	NA	125732.6666	NA	76331.98032	NA	NA	NA	NA	NA	NA	117312.7261	NA	79573.47594	NA	NA	NA	NA	NA	68378.12798	110217.9749	108901.6575	86986.293	NA	10513.82495	184083.3988	138495.257	138545.4686	NA	105379.9611	NA	NA	NA	82479.73124	NA	NA	NA	NA	31000.41697	109016.689	45702.96046	NA	NA	174369.634	NA	82091.92542
1/sp/O75152/ZC11A_HUMAN	NA	164986.2304	158301.9825	134756.9355	137588.4652	391865.7614	97289.73672	292890.1195	114898.4651	184083.3988	61572.56289	93326.55362	602248.7631	59475.17536	268624.2876	116155.8024	223513.1211	400099.6941	246290.2516	105728.1487	167059.2105	148489.3566	424668.6177	168221.1992	373515.148	293730.1208	NA	279018.2571	405362.795	271424.0012	336442.3985	269513.871	8539.879513	161368.5605	241221.6715	57848.82356	240467.6882	40905.29543	89524.81427	248003.3357	44146.14985	271388.4882	271388.4882	272100.4416	17318.18358	NA	189769.9001	88906.4212	343821.7633
1/sp/O75153/CLU_HUMAN	188096.7519	353501.7952	442724.0224	619180.2805	162846.6546	499456.6707	610655.8426	1611530.43	450135.5555	271388.4882	415160.7303	482443.343	623487.0199	391865.7614	546552.2888	109033.7289	762300.3432	951602.8058	336442.3985	964886.6859	338782.5404	228043.9931	586201.0669	229796.9302	386959.3364	839393.595	NA	334118.4211	663830.3778	595534.0917	273276.1444	479110.8634	86395.89967	593957.4265	174153.507	324981.9353	567957.9169	353203.1356	288857.8147	296787.7458	348307.0141	386470.8297	284887.8674	352710.6393	133826.1013	254975.6585	300317.057	66450.84847	490677.2874
1/sp/O75165/DJC13_HUMAN	919187.7208	188750.6601	181549.0682	79573.47594	NA	NA	NA	NA	128374.5772	296978.7132	42347.81755	126607.2065	391865.7614	129267.493	125651.801	186146.8357	97289.73672	205674.0138	179049.6285	NA	163621.1817	101421.2194	224883.3937	161368.5605	263757.7859	143534.9071	NA	214408.1172	NA	197932.7353	148489.3566	260333.2391	NA	251465.3333	260333.2391	63743.91463	221761.6157	NA	146445.0598	171755.8842	233004.7758	107204.0586	311743.51	116502.3879	20452.64771	NA	169693.1303	156955.9288	418572.8154
1/sp/O75170/PP6R2_HUMAN	NA	NA	NA	NA	NA	NA	453266.4959	NA	NA	NA	NA	NA	336442.3985	NA	124001.6679	NA	221969.2032	189258.6875	111756.5605	279018.2571	NA	NA	NA	202842.4388	NA	104997.831	NA	NA	126607.2065	NA	129267.493	103552.2948	NA	128374.5772	NA	NA	NA	NA	NA	NA	NA	NA	NA	191900.6403	NA	NA	NA	NA	195932.8807
1/sp/O75173/ATS4_HUMAN	NA	NA	NA	NA	NA	NA	NA	NA	NA	NA	NA	NA	NA	NA	NA	NA	NA	NA	NA	NA	NA	NA	NA	NA	NA	NA	NA	NA	NA	31433.16666	NA	NA	NA	NA	NA	NA	NA	NA	NA	NA	NA	NA	NA	NA	NA	NA	NA	NA	NA
1/sp/O75175/CNOT3_HUMAN	NA	267681.2554	346658.2469	120610.8357	NA	402882.6075	394591.4034	151609.4336	378517.375	NA	186742.1335	233004.7758	246290.2516	100720.6519	251264.0822	200049.847	411348.0275	322737.1211	249728.3354	244589.0005	273276.1444	NA	402636.6441	NA	268316.4242	507498.3573	NA	397336.0036	271388.4882	316210.0045	NA	350729.6809	151609.4336	378517.375	171755.8842	NA	155748.0047	237900.7015	NA	249728.3354	228209.6069	217401.143	286862.528	567454.9897	153725.8225	109456.6438	324764.3397	158047.6436	302316.8147
1/sp/O75185/AT2C2_HUMAN	NA	NA	NA	NA	NA	NA	NA	NA	NA	NA	NA	NA	51063.32989	NA	NA	NA	NA	NA	NA	NA	NA	NA	65991.83893	NA	NA	21469.48553	NA	NA	NA	NA	NA	NA	NA	NA	NA	NA	NA	NA	NA	NA	NA	NA	NA	NA	NA	NA	NA	NA	NA
1/sp/O75190/DNJB6_HUMAN	NA	88657.43602	113776.9814	248003.3357	NA	100024.9235	198668.0018	288857.8147	80126.95324	353169.1988	126121.7358	NA	126607.2065	68794.23258	196606.665	208545.116	111756.5605	167059.2105	110217.9749	331810.4966	59064.35032	179920.8035	102070.2205	184083.3988	313911.8575	172950.5409	NA	147463.6657	139462.3339	199837.5541	172950.5409	190575.0858	248445.3141	NA	237900.7015	110984.6016	119777.7158	145997.2777	119777.7158	NA	212927.0922	228209.6069	179303.6377	84171.97981	159146.9519	NA	159606.1604	120610.8357	169636.1425
1/sp/O75191/XYLB_HUMAN	NA	66450.84847	NA	103552.2948	42938.97106	NA	NA	158047.6436	NA	97289.73672	25888.07371	NA	211456.2973	127487.8293	NA	NA	99334.0009	292890.1195	72214.45367	153725.8225	NA	NA	171368.2004	72214.45367	195999.662	NA	55878.28027	87076.75351	169762.0616	105728.1487	149522.1818	68319.0361	NA	NA	45073.7543	NA	NA	NA	NA	17928.908	18305.63247	194579.4734	79701.52995	72248.89717	NA	NA	186653.1072	NA	171755.8842
1/sp/O75208/COQ9_HUMAN	447026.2421	161968.0581	62000.83394	NA	92041.69938	242899.5009	NA	NA	NA	NA	NA	NA	280958.9826	NA	919187.7208	NA	NA	273276.1444	191900.6403	NA	NA	NA	142919.236	33225.42423	141069.6519	124447.3621	NA	65083.30978	389679.3874	101499.6629	237900.7015	NA	NA	45387.26705	149522.1818	NA	205674.0138	NA	NA	428816.2345	NA	736333.595	14164.578	471879.3606	NA	NA	214408.1172	7231.102946	263059.4374
1/sp/O75223/GGCT_HUMAN	140970.2938	202036.6066	918176.3579	978356.0021	162696.3594	466009.5516	489178.0011	606437.7346	290866.9797	546552.2888	178551.1592	450135.5555	598088.7271	360590.0344	387970.6227	392516.3704	682277.9187	869604.5721	417090.232	437826.5751	509951.3171	286658.925	602072.8725	431798.8873	1037116.432	711362.2871	156955.9288	757034.7501	1044954.478	428343.3694	772941.6594	124001.6679	135530.3661	716198.5141	492580.5031	241221.6715	541008.3427	164376.0786	794672.0072	357051.4556	546552.2888	691802.1635	860581.7406	715326.8945	517069.9722	132901.6969	199933.527	171755.8842	760178.1194
1/sp/O75251/NDUS7_HUMAN	378207.2793	658980.0689	1520868.28	925581.177	262594.0352	706338.3975	1163467.919	645474.2422	1273175.615	627823.7151	246032.2015	479110.8634	645474.2422	1093104.578	1203484.108	365727.2123	767602.5614	731247.3673	663620.9931	971598.0036	606437.7346	800865.2365	835179.0979	1327241.986	1594809.534	1539639.074	NA	619180.2805	519630.5039	1123835.931	726196.2728	598088.7271	NA	1864038.206	716198.5141	271388.4882	1165732.569	2268505.082	757034.7501	775942.697	822696.055	811369.7553	787515.3938	1021123.604	479110.8634	296978.7132	795283.7231	425854.1844	987605.84
1/sp/O75306/NDUS2_HUMAN	811512.4932	946359.2938	1436154.741	1139524.095	197295.7017	1739209.144	1108363.749	381150.1716	1402918.724	811369.7553	97024.47353	778317.8938	1589344.014	602248.7631	889916.5068	260114.2047	721180.0687	1493224.858	1345769.594	881743.7995	309590.1402	455386.3595	847763.6848	1703416.738	1642449.141	1239344.356	313911.8575	945029.6051	873398.0144	768646.3924	906532.9919	875653.1502	NA	2216727.498	881743.7995	307451.6449	1397238.081	547479.1532	938501.8088	453266.4959	520666.4782	1482910.4	805091.202	1996746.412	305327.9213	96617.70742	494485.2284	479110.8634	1077397.321
1/sp/O75312/ZPR1_HUMAN	113623.1302	269512.041	394585.9634	355625.6848	242899.5009	343511.7685	190575.0858	623487.0199	116502.3879	311743.51	124796.6507	303218.8673	296978.7132	170569.4797	403124.5894	377481.9489	419991.324	506428.826	411348.0275	389158.9469	350729.6809	165167.0634	495903.0071	228209.6069	329336.4089	413637.2961	27554.49374	170569.4797	556109.1943	356070.3041	402882.6075	336442.3985	11910.94286	492580.5031	341138.9594	26432.03717	433363.0421	37462.2485	102837.0069	424450.9932	280958.9826	417090.232	162952.8238	212926.0419	138545.4686	42055.29981	261279.4594	164759.257	429129.1656
1/sp/O75323/NIPS2_HUMAN	2573176.686	3181560.937	6669755.7	5458223.35	854808.0846	2845005.479	4464292.114	6014444.233	4718837.303	900271.1111	889916.5068	7826848.017	2767208.654	3806411.223	7795155.854	2035590.981	4252854.302	17129740.97	3551507.251	5890668.76	2392354.908	2548062.775	4011166.963	4589800.448	3506736.37	4603608.875	1055869.423	6357376.058	5170436.55	4498847.505	3478418.288	6014444.233	1766920.167	6673443.712	2039805.268	3113271.575	2765679.384	2885829.124	3551507.251	3146069.459	3806411.223	5931641.602	4210588.882	4299876.083	2186209.155	1005861.333	3578525.449	1085553.953	4112414.948
1/sp/O75339/CILP1_HUMAN	NA	NA	NA	NA	NA	NA	NA	NA	NA	NA	NA	NA	NA	NA	NA	NA	NA	NA	NA	NA	NA	NA	NA	925581.177	NA	NA	NA	NA	NA	79023.8218	NA	NA	13587.57144	NA	NA	182811.8418	NA	NA	NA	41764.80264	NA	NA	NA	248316.8168	231395.2943	520666.4782	164287.5527	169391.2702	NA
1/sp/O75340/PDCD6_HUMAN	725312.4859	1039540.134	1329336.094	1290948.484	708767.3912	1212875.469	1788104.969	2247671.861	1545883.319	1383604.327	1086205.965	1108363.749	1085553.953	1668360.928	1539910.388	946482.9129	1788104.969	1864038.206	1187914.853	1452392.546	1402918.724	1387844.949	1871060.154	1131652.827	2004928.131	2081014.911	288857.8147	1668360.928	2400030.766	1586783.233	894052.4843	1255647.43	765171.9759	2039805.268	1116073.028	1063213.575	1592618.432	1874583.331	1336473.684	1617784.362	1432397.028	1364555.837	960417.817	1962766.885	805765.215	531606.7877	1392217.327	1147450.112	1454626.098
1/sp/O75347/TBCA_HUMAN	792216.3397	829763.2125	745552.3928	1229806.58	1535205.123	2039805.268	1442360.137	2082665.913	1085553.953	1645392.11	839280.0124	1116073.028	3223060.86	499456.6707	2002199.854	998303.496	573725.056	1600398.776	1703416.738	1374047.074	1634026.557	313591.4253	2157905.074	736333.595	1354397.412	2322897.615	1567463.046	1364555.837	2945928.633	1629543.931	971598.0036	627823.7151	241588.6943	1567463.046	1545883.319	286862.528	636231.8027	324242.1929	1611530.43	2312528.222	736333.595	998913.3414	663872.5646	1663716.256	290866.9797	185363.8	923266.7714	265803.3939	3094440.83
1/sp/O75348/VATG1_HUMAN	1348853.882	1299399.34	573945.5885	1055869.423	692400.5309	1078055.484	1255647.43	411348.0275	1364555.837	1093104.578	782713.9157	932019.1032	772941.6594	762300.3432	918106.5631	673143.4452	869604.5721	550353.8606	1383604.327	1611530.43	741455.2002	1066305.559	704749.877	1147450.112	724117.1794	996283.498	123145.1258	654484.7268	788969.5742	782990.151	789182.8067	1282031.252	160253.9065	746612.4289	1229806.58	731247.3673	871694.4293	124001.6679	1085553.953	744294.5357	496006.6715	682277.9187	935404.0994	783900.9748	672884.797	623487.0199	790372.1531	938501.8088	876999.7678
1/sp/O75351/VPS4B_HUMAN	1333428.975	1350426.921	886731.9473	2636148.112	870861.6736	1422502.739	2493948.08	1997826.683	1472667.19	2294900.224	2456642.684	1108363.749	3200797.553	1085553.953	2312861.275	860235.2098	1943196.007	1116073.028	857632.469	1970322.013	2068279.889	2084185.75	3102668.168	1221311.685	3191023.692	2725991.103	370727.6001	1070608.811	3015687.449	2266847.512	1715264.938	2025715.304	54728.32189	1364555.837	1442360.137	636587.8075	2408983.169	1612613.629	1345769.594	1379490.271	992013.343	1308969.454	1032941.123	2266516.498	1212875.469	569762.0476	1287039.407	839982.648	2395432.391
1/sp/O75352/MPU1_HUMAN	NA	29125.59698	NA	NA	NA	NA	NA	NA	NA	NA	NA	NA	NA	NA	NA	NA	NA	NA	NA	NA	NA	NA	9345.13636	NA	19349.38376	NA	NA	NA	11113.30265	NA	NA	NA	NA	NA	NA	NA	NA	NA	NA	NA	NA	NA	NA	NA	NA	NA	NA	NA	NA
1/sp/O75356/ENTP5_HUMAN	226055.7689	86185.61991	105007.0061	36611.26494	NA	165905.2483	343511.7685	69272.73431	561917.9651	NA	NA	290866.9797	13307.94326	128374.5772	254975.6585	26249.45775	62866.33332	117312.7261	NA	168221.1992	NA	NA	194140.2727	42642.36992	423643.2354	73691.5784	NA	73222.52988	386821.1378	440303.4212	408506.6391	400099.6941	NA	66450.84847	NA	179049.6285	228173.1683	67378.46774	263967.3557	103618.3989	74761.09088	258534.9861	127487.8293	615999.1377	NA	118128.7006	208495.8248	NA	174876.6076
1/sp/O75363/BCAS1_HUMAN	117541.0713	64633.74652	288760.9249	301124.3816	197634.4087	NA	945029.6051	180295.0172	1984026.686	NA	NA	NA	198668.0018	1299927.741	372993.9482	279018.2571	NA	45387.26705	NA	NA	NA	1218630.325	284881.0238	52136.279	1239952.822	126688.9519	NA	NA	270518.2316	250031.7901	NA	NA	139509.1286	63303.60325	NA	96617.70742	48308.85371	209036.2286	40063.47662	NA	NA	NA	25888.07371	76862.91123	NA	164759.257	428816.2345	NA	214465.0245
1/sp/O75366/AVIL_HUMAN	NA	NA	NA	NA	NA	NA	NA	NA	NA	NA	NA	NA	NA	NA	NA	NA	NA	NA	NA	NA	NA	NA	NA	NA	NA	NA	NA	NA	NA	NA	NA	NA	NA	NA	NA	NA	NA	NA	NA	NA	NA	NA	NA	NA	NA	NA	NA	NA	NA
1/sp/O75367/H2AY_HUMAN	1010410.086	2032626.221	1899656.882	2011722.666	535247.5399	3359930.592	1715264.938	1578365.613	1916443.454	3070410.245	787407.9731	3676750.883	2039805.268	2408995.053	3063669.233	1914709.288	3070410.245	3290784.22	2528762.297	1916443.454	1412676.795	967124.9624	3881698.417	3223060.86	3188430.42	3221700.639	63743.91463	4885246.741	3095097.236	3288341.399	2654483.973	2425750.938	993289.4514	5809570.183	2279048.19	422912.5947	2981923.761	755704.0686	2729111.675	3355734.566	1336473.684	1877003.618	1777995.111	4304763.494	589854.6628	517069.9722	1469060.041	1432397.028	3625072.932
1/sp/O75368/SH3L1_HUMAN	763565.9791	1161223.148	1320337.485	383801.2807	379839.9105	1034139.944	1452392.546	682277.9187	794672.0072	2247671.861	433358.6259	1412676.795	309590.1402	1336473.684	1439782.616	1306053.177	721180.0687	542776.9764	1775753.625	741455.2002	1462494.735	1835087.3	1317596.36	1472667.19	1473084.185	884120.5123	122294.5003	978356.0021	587845.6929	1156976.894	998913.3414	479110.8634	789865.4025	619180.2805	998913.3414	716198.5141	1545364.793	602072.8725	789182.8067	583734.4567	632190.5744	912838.4275	1184501.984	1208986.163	2141217.621	932019.1032	1662725.38	1364555.837	1737862.052
1/sp/O75369/FLNB_HUMAN	1027021.289	969247.6603	1298895.698	513498.309	1052526.051	550353.8606	1204497.526	1171560.478	1903205.612	998913.3414	2007240.713	794672.0072	3028139	1108363.749	1381480.624	899227.4764	1034139.944	811369.7553	527934.7114	1482910.4	938501.8088	903937.596	954875.2276	1290948.484	961940.3366	1162889.919	1299927.741	1085553.953	833200.1316	1280409.41	1212875.469	1442360.137	665654.9315	1374047.074	894052.4843	731247.3673	1074763.566	695142.1977	1727195.549	1040769.884	938501.8088	851708.3688	833719.4625	746394.376	485799.0018	800199.3881	1021041.587	482443.343	1295960.745
1/sp/O75376/NCOR1_HUMAN	NA	139509.1286	184354.7504	164759.257	NA	106463.5461	180295.0172	179049.6285	248003.3357	81245.48382	125732.6666	NA	164759.257	NA	84695.63511	NA	159146.9519	74761.09088	NA	NA	NA	142398.9112	309590.1402	NA	164886.6889	247850.7355	NA	93326.55362	127926.2411	154140.1517	21321.18496	NA	211964.4748	284881.0238	NA	NA	214593.5674	129737.9504	NA	NA	86475.27044	NA	105728.1487	NA	NA	NA	155241.6829	NA	184083.3988
1/sp/O75379/VAMP4_HUMAN	NA	30362.43761	NA	NA	NA	95950.32017	NA	NA	NA	NA	NA	NA	48983.22018	NA	18305.63247	NA	NA	87682.42023	NA	NA	NA	NA	NA	174153.507	NA	NA	NA	NA	62432.08384	NA	NA	NA	NA	42347.81755	NA	NA	NA	NA	NA	NA	NA	NA	50360.32594	NA	NA	NA	NA	NA	31651.80163
1/sp/O75380/NDUS6_HUMAN	313108.5184	892984.0613	1048979.059	1041332.956	297488.6923	716198.5141	1355130.162	539027.7419	1943196.007	869604.5721	491233.0598	1402918.724	472514.8025	517069.9722	847471.5592	569073.9457	1034139.944	875653.1502	565826.4137	716198.5141	602248.7631	634364.5846	615958.9239	1187914.853	1346150.657	1368352.084	NA	711251.3696	1070608.811	1180677.985	1034139.944	434802.286	637080.1719	1788104.969	585780.239	284881.0238	1266325.569	1868310.283	1147450.112	938501.8088	998913.3414	598088.7271	782075.6276	1152455.589	645474.2422	561917.9651	1013355.225	581733.9594	814922.4406
1/sp/O75382/TRIM3_HUMAN	64187.28862	71273.86949	175482.7129	185363.8	65536	139509.1286	135694.2441	149522.1818	133826.1013	40622.74191	NA	49667.00045	59064.35032	378517.375	118128.7006	66066.7549	102837.0069	149522.1818	44762.40713	NA	NA	75281.09539	162490.9676	130166.6196	171793.0199	93624.4062	NA	165905.2483	288400.9561	178458.6401	NA	151609.4336	NA	136638.0722	164759.257	NA	106008.3783	72716.74492	76862.91123	176584.5994	56658.31199	201441.3038	91205.24141	65083.30978	94629.34376	NA	148189.4002	NA	NA
1/sp/O75390/CISY_HUMAN	5204403.333	4921652.311	8330863.777	4194304	2290866.352	5092702.46	5849978.939	7152419.874	5611674.895	2904785.091	2592803.723	3913424.009	6766601.515	3702324.708	7938610.732	3837475.424	6536106.226	6446121.72	3968053.372	7772784.029	4718837.303	3200128.592	6908748.116	3430529.876	9032631.043	9034792.851	1503611.058	6581568.44	7544190.893	4427330.087	3454391.098	6056278	1021654.036	8330663.652	3913424.009	2097152	6127845.951	7157187.844	6357376.058	6249098.275	5383078.376	6627346.869	5890810.27	7833360.761	2528762.297	3702324.708	4693887.737	2476721.122	6912931.793
1/sp/O75391/SPAG7_HUMAN	NA	161368.5605	167059.2105	334118.4211	228209.6069	228209.6069	242899.5009	260333.2391	200049.847	246290.2516	88596.52548	137588.4652	358099.2571	391865.7614	358796.285	91405.92092	198668.0018	248003.3357	182811.8418	271388.4882	33456.52534	34252.20504	336786.2494	269513.871	301396.1248	422442.4089	NA	NA	276335.441	267174.3909	275176.9303	NA	NA	91405.92092	62432.08384	NA	263890.2623	42642.36992	NA	NA	NA	181549.0682	103112.369	156687.562	81810.59085	NA	187152.5402	50012.46176	231227.3686
1/sp/O75394/RM33_HUMAN	NA	NA	NA	NA	NA	NA	NA	14664.09076	NA	NA	NA	NA	NA	NA	NA	NA	NA	NA	NA	NA	NA	NA	NA	NA	68794.23258	10155.68548	NA	NA	NA	NA	NA	NA	NA	NA	NA	NA	NA	NA	NA	75804.71682	NA	NA	NA	NA	NA	NA	NA	NA	31651.80163
1/sp/O75396/SC22B_HUMAN	1250600.426	2290901.413	1639034.7	1943196.007	1501010.405	1589344.014	2232146.057	1482910.4	2904785.091	2310862.518	2248535.836	2767208.654	2053993.236	1645392.11	2836318.054	2083255.633	2425750.938	2156110.968	2310862.518	2408995.053	1997826.683	2611529.877	2647093.96	2904785.091	2790484.217	2868386.318	368166.7975	1970322.013	2452765.662	3104615.148	2171107.906	1903205.612	1916627.609	1943196.007	2294900.224	1345769.594	2182853.528	2048092.132	2247671.861	2222967.588	1877003.618	1739209.144	1998258.636	1521436.282	1422502.739	1462494.735	2986613.344	2617938.907	2048374.582
1/sp/O75400/PR40A_HUMAN	265803.3939	416759.7039	319196.4017	177812.8424	334118.4211	636587.8075	205674.0138	341138.9594	123145.1258	389158.9469	324981.9353	180295.0172	794672.0072	NA	328475.1057	324981.9353	331810.4966	561917.9651	623487.0199	85284.73984	324981.9353	200049.847	543138.8042	311743.51	346732.3606	690220.3673	NA	205674.0138	504295.2974	453194.1223	542776.9764	236257.4013	113316.624	284881.0238	408506.6391	104997.831	757034.7501	NA	271388.4882	338150.8444	105728.1487	573725.056	506428.826	542690.3105	NA	NA	295078.4827	129267.493	614104.8914
1/sp/O75410/TACC1_HUMAN	100720.6519	176000.5899	304220.0164	277090.9372	84695.63511	535304.4054	180295.0172	NA	NA	482443.343	210985.19	NA	118128.7006	106463.5461	290515.6995	370727.6001	721180.0687	1290948.484	389158.9469	105728.1487	NA	323939.8215	164277.1701	143431.264	473088.9739	268230.0891	NA	91405.92092	337155.0165	376105.1771	492580.5031	336442.3985	190575.0858	50360.32594	469250.9044	290866.9797	437424.7188	NA	65083.30978	434802.286	NA	539027.7419	307213.5104	336173.1391	62866.33332	NA	122495.1576	229796.9302	NA
1/sp/O75414/NDK6_HUMAN	NA	NA	NA	NA	NA	NA	NA	NA	NA	NA	NA	29737.58768	NA	NA	NA	NA	158047.6436	92681.90002	NA	141456.6034	NA	NA	NA	NA	NA	NA	NA	NA	NA	NA	NA	49667.00045	NA	87076.75351	NA	NA	54469.07976	35610.12798	NA	119777.7158	NA	67847.12205	48644.86836	NA	NA	NA	NA	NA	124001.6679
1/sp/O75427/LRCH4_HUMAN	57449.23255	120051.5165	72214.45367	211456.2973	97966.44036	237900.7015	248003.3357	NA	228209.6069	NA	NA	NA	208545.116	391865.7614	292247.0863	299044.3635	NA	130166.6196	NA	NA	NA	215899.4436	217401.143	NA	208545.116	125061.177	NA	242899.5009	122489.2071	250499.2453	NA	NA	223049.2352	NA	NA	164759.257	207460.1361	114898.4651	NA	436607.6777	NA	NA	79573.47594	87682.42023	NA	NA	263264.3982	NA	266883.2403
1/sp/O75431/MTX2_HUMAN	132539.3367	185979.6918	204253.3196	279018.2571	NA	NA	161368.5605	83529.60527	NA	NA	NA	303218.8673	NA	114898.4651	751805.5291	43841.21012	NA	320507.813	237900.7015	NA	NA	129267.493	105728.1487	554181.8744	211794.0547	151609.4336	NA	NA	299044.3635	240684.2494	187951.3823	839982.648	NA	NA	38165.99016	217401.143	156955.9288	334118.4211	153725.8225	60724.87522	NA	29532.17516	366609.1301	411387.5548	NA	NA	140479.4913	NA	325968.1896
1/sp/O75436/VP26A_HUMAN	1964460.458	3334415.141	3059805.809	3886392.014	2023268.847	3551507.251	4282435.243	4136559.777	3995653.366	3702324.708	2831828.847	2767208.654	2359418.651	2294900.224	3668678.665	3385917.548	4751659.412	4107986.472	3156731.227	2375829.706	3113271.575	2892840.765	5524518.379	3007222.116	5734758.658	5937187.073	558036.5142	3070410.245	3953654.998	4464571.904	3245479.021	3676750.883	1542617.123	4107986.472	3268053.113	1838375.442	4122273.125	1542674.741	3940644.025	5081119.097	3995653.366	2786456.112	4942567.08	3533840.335	1703416.738	1943196.007	3848466.363	2011722.666	4496315.667
1/sp/O75438/NDUB1_HUMAN	369237.4815	1025623.252	1225511.596	466009.5516	337606.912	1775753.625	1290948.484	875653.1502	3290784.22	184083.3988	501069.5257	851708.3688	875653.1502	408506.6391	1192916.043	237947.9474	1290948.484	1691650.379	1123835.93	1100707.721	322737.1211	675496.0883	1212875.469	1412676.795	1138828.406	1198994.17	NA	1355130.162	488777.248	1050995.95	925581.177	1318074.056	294927.3314	2068279.889	851708.3688	226633.248	986585.1563	1299548.089	783731.5229	682905.9926	1545883.319	805765.215	882858.3409	1022994.88	800199.3881	NA	1059039.715	1462494.735	1779348.199
1/sp/O75439/MPPB_HUMAN	511120.0436	800190.5803	1067075.056	1374047.074	176980.2123	593957.4265	1422502.739	2343120.956	1108363.749	411348.0275	1153432.819	1472667.19	585780.239	558036.5142	1675729.176	1252413.666	1890059.21	1212875.469	958221.7268	1775753.625	1131652.827	370727.6001	1900734.465	1308969.454	1868310.283	1411354.421	NA	1163467.919	1313542.978	1091033.303	1535205.123	2025715.304	728721.8201	2672947.369	794672.0072	453266.4959	893506.6573	2104780.658	1890059.21	1542602.316	2359418.651	1204497.526	855749.5574	1347697.953	623487.0199	1034139.944	1109606.295	696614.0281	970336.4681
1/sp/O75448/MED24_HUMAN	NA	95950.32017	118950.3507	15825.90081	NA	95287.5429	67378.46774	100024.9235	30786.28145	77935.87749	18792.54225	102126.6598	40063.47662	19893.36899	64711.12241	53974.86091	147463.6657	72214.45367	12854.62586	63743.91463	67378.46774	36107.22684	103477.146	63743.91463	111936.0104	156405.1056	NA	NA	83176.20201	102060.9764	116502.3879	38967.93874	33225.42423	225067.7778	44762.40713	NA	70225.06567	34877.28214	57449.23255	35244.70946	64187.28862	42347.81755	59943.98887	112533.8889	NA	NA	72601.10498	51063.32989	53827.69694
1/sp/O75452/RDH16_HUMAN	NA	NA	NA	NA	NA	NA	NA	NA	NA	NA	61572.56289	NA	NA	NA	NA	NA	NA	NA	NA	NA	NA	NA	NA	NA	NA	NA	NA	NA	NA	NA	NA	NA	NA	NA	NA	NA	NA	NA	1063213.575	NA	NA	NA	NA	NA	NA	NA	NA	NA	NA
1/sp/O75473/LGR5_HUMAN	NA	NA	NA	NA	NA	NA	NA	NA	NA	NA	NA	NA	34159.51805	NA	NA	NA	NA	NA	NA	NA	NA	NA	NA	NA	130166.6196	NA	NA	NA	NA	NA	NA	NA	NA	NA	NA	NA	NA	NA	NA	NA	NA	NA	NA	NA	NA	NA	NA	NA	NA
1/sp/O75475/PSIP1_HUMAN	NA	88442.96086	177683.802	124864.1677	82952.62414	220435.9499	114104.8034	172950.5409	105728.1487	265803.3939	NA	161368.5605	456419.2137	205674.0138	160837.1361	133819.1446	131072	267652.2027	217401.143	97289.73672	138545.4686	202842.4388	129424.5711	36107.22684	332627.5924	263026.3788	NA	50360.32594	222439.3557	140127.8664	163621.1817	NA	86475.27044	311743.51	190575.0858	NA	251465.3333	NA	88292.29969	126888.1478	55878.28027	171755.8842	194579.4734	153383.3339	29125.59698	NA	90541.07433	156955.9288	210296.8458
1/sp/O75477/ERLN1_HUMAN	428074.5517	310297.8345	419989.2522	561917.9651	310690.6053	381150.1716	558036.5142	649963.8706	263967.3557	263967.3557	320507.813	242899.5009	428816.2345	327242.3634	393703.9866	191938.7509	881743.7995	365623.6837	381150.1716	539027.7419	440871.8998	704406.2241	322301.8624	260333.2391	525763.8712	871013.6057	456419.2137	469250.9044	570141.8643	623483.9444	228209.6069	353169.1988	114104.8034	378517.375	254975.6585	156955.9288	414457.9643	399842.4163	475801.4029	307518.1196	341138.9594	462790.5885	636587.8075	229234.3596	124864.1677	171755.8842	386164.5663	107204.0586	482443.343
1/sp/O75486/SUPT3_HUMAN	NA	NA	NA	NA	NA	NA	NA	NA	NA	NA	NA	NA	NA	NA	NA	NA	NA	NA	NA	27364.16094	NA	NA	NA	NA	NA	NA	NA	NA	30786.28145	NA	NA	NA	NA	NA	NA	NA	NA	NA	NA	NA	NA	NA	NA	NA	NA	NA	NA	NA	NA
1/sp/O75487/GPC4_HUMAN	94224.77122	172245.8052	341138.9594	NA	NA	462790.5885	280958.9826	517069.9722	NA	241221.6715	55108.98747	158047.6436	NA	158047.6436	373306.2145	165905.2483	181549.0682	191900.6403	NA	397336.0036	290866.9797	126071.5473	309331.1717	NA	NA	580526.2344	NA	NA	350729.6809	157099.4641	NA	301124.3816	133548.3369	402882.6075	137588.4652	55492.30079	278789.8946	NA	706338.3975	325433.7809	716198.5141	313911.8575	286862.528	219415.0016	348307.0141	NA	443938.4063	NA	402764.9431
1/sp/O75489/NDUS3_HUMAN	654347.9408	901064.8401	2227513.393	1851162.354	1022651.524	1196177.454	3091766.638	805765.215	3406833.475	1273175.615	197300.4413	1691650.379	1163467.919	1825676.855	1739185.167	1552179.153	1131652.827	1514069.5	751805.5291	1196177.454	1139524.095	2038172.785	1198641.857	1916443.454	4267644.772	2620824.49	489178.0011	1221311.685	1262349.551	1854776.655	1308969.454	822696.055	227385.2801	4107986.472	1715264.938	327242.3634	1055486.755	3460321.418	932019.1032	1426904.555	1556635.788	2053993.236	542208.2831	1781196.15	645474.2422	542776.9764	1480369.887	627823.7151	1255050.014
1/sp/O75494/SRS10_HUMAN	581612.3781	1358257.849	2311750.783	1318074.056	615601.3471	1318074.056	2279048.19	3383300.757	1929773.372	1556635.788	1662571.454	2710260.323	1422502.739	1462494.735	1269287.884	1271699.693	2343120.956	1715264.938	1085553.953	2729111.675	1668360.928	539144.286	2459849.509	1634026.557	2064164.615	2571172.998	NA	1299927.741	1669866.505	1654461.707	1063213.575	1535205.123	2141680.578	2442623.37	778317.8938	343511.7685	2095487.022	1260621.595	1600398.776	1943196.007	1691650.379	875653.1502	1940849.209	1599159.199	721180.0687	1556635.788	2076809.222	614903.2899	1594993.476
1/sp/O75503/CLN5_HUMAN	NA	32768	NA	NA	NA	39238.98219	29737.58768	NA	NA	28924.41178	NA	NA	13969.57007	21321.18496	77935.87749	24322.43418	34397.11629	NA	45702.96046	NA	NA	NA	109350.8275	161368.5605	13969.57007	83396.76986	NA	189258.6875	NA	47975.16008	40905.29543	16046.82216	NA	11425.74011	47975.16008	NA	39511.9109	NA	NA	59064.35032	NA	74244.67831	65536	20882.40132	NA	NA	55878.28027	NA	30622.30176
1/sp/O75506/HSBP1_HUMAN	590208.9451	975229.9139	1325518.678	1273175.615	462193.847	1238360.561	1290948.484	1355130.162	425854.1844	1187914.853	682687.7128	485799.0018	1825676.855	851708.3688	1231131.386	767602.5614	1221311.685	726196.2728	919187.7208	1318074.056	951602.8058	700885.2523	1192524.842	1336473.684	1298862.791	1628066.197	1956712.004	1147450.112	1186480.208	844016.4497	1147450.112	851708.3688	NA	1578365.613	1402918.724	636587.8075	1194039.865	1191555.705	1108363.749	943989.8088	894052.4843	1472667.19	1023941.383	1192046.154	397336.0036	305327.9213	505454.2656	453266.4959	858824.8966
1/sp/O75521/ECI2_HUMAN	NA	32034.32667	52864.07433	30573.62507	NA	22226.6053	NA	NA	55108.98747	87682.42023	NA	NA	NA	NA	77718.89637	NA	NA	NA	NA	35119.87282	21618.81761	50654.17361	108641.7946	14766.08758	154795.0701	168674.591	NA	15500.20848	14263.10043	39324.74726	NA	92041.69938	NA	58656.36305	22226.6053	NA	124864.1677	NA	NA	NA	30362.43761	43237.63522	NA	27939.14013	NA	NA	104272.558	15393.14072	48983.22018
1/sp/O75525/KHDR3_HUMAN	NA	NA	263967.3557	767602.5614	NA	NA	NA	NA	NA	NA	NA	437826.5751	NA	NA	NA	NA	417090.232	428816.2345	331810.4966	NA	NA	NA	NA	472514.8025	236257.4013	NA	NA	NA	573725.056	NA	459593.8604	NA	506428.826	NA	NA	NA	621632.1945	NA	499456.6707	195932.8807	NA	NA	645474.2422	501485.7513	NA	NA	NA	NA	1422502.739
1/sp/O75530/EED_HUMAN	NA	NA	NA	NA	NA	126607.2065	263967.3557	383801.2807	NA	NA	NA	NA	368166.7975	NA	NA	NA	NA	NA	NA	187951.3823	NA	NA	338782.5404	NA	127487.8293	422912.5947	NA	NA	180295.0172	NA	NA	NA	254975.6585	NA	NA	NA	74761.09088	NA	NA	NA	162490.9676	NA	353169.1988	NA	NA	NA	NA	NA	256749.1545
1/sp/O75531/BAF_HUMAN	3555596.105	5033644.821	9351602.699	8159221.073	2389848.324	9307743.35	8744836.621	3268053.113	6581568.44	6861059.752	1947982.983	6140820.491	13346887.42	7302707.42	5553487.062	4989187.897	10992376.59	13533203.03	10115049.19	7826848.017	3626131.967	7494970.14	7986168.048	9838452.638	7725770.041	9282917.05	6098402.745	10617935.89	8258745.941	4359404.428	9116192.762	6719861.184	5416217.169	14707003.53	8564870.486	5383078.376	8211432.468	9223156.297	7252263.935	4411901.738	8046890.665	10691789.47	8974620.933	8235717.792	4851501.877	2442623.37	2483732.604	4495343.721	8986765.52
1/sp/O75533/SF3B1_HUMAN	178650.7206	347589.9458	520331.6086	479110.8634	171170.9055	517069.9722	466009.5516	672884.797	239555.4317	290866.9797	316325.9595	437826.5751	517069.9722	558036.5142	397643.3204	365623.6837	585780.239	606437.7346	341138.9594	721180.0687	350729.6809	222140.8837	593457.6933	280958.9826	591133.7939	624112.2607	NA	499456.6707	470875.1022	470682.164	348307.0141	322737.1211	194741.3836	711251.3696	254975.6585	190575.0858	384592.0003	384548.3368	434802.286	323859.5282	606437.7346	343511.7685	448004.7666	272597.0031	186653.1072	217401.143	347344.9267	93326.55362	479933.3761
1/sp/O75534/CSDE1_HUMAN	704101.8028	1059668.949	1605964.603	958221.7268	982041.53	958221.7268	1514069.5	2864794.057	1273175.615	696614.0281	1037309.49	985161.0063	1600398.776	834180.464	1133288.746	858374.2697	1567463.046	1355130.162	1108363.749	1656836.717	1432397.028	1009845.987	973564.7635	887876.8127	1370921.801	2160658.983	456419.2137	964886.6859	1531784.811	1499255.921	945029.6051	1055869.423	663684.7619	1634026.557	1063213.575	964886.6859	993538.9044	1022773.661	789182.8067	1124078.917	1327241.986	1005861.333	1135915.834	725081.6294	839982.648	389158.9469	1208994.247	561917.9651	1349336.521
1/sp/O75558/STX11_HUMAN	40378.70739	NA	NA	NA	NA	NA	NA	NA	NA	38165.99016	NA	NA	19483.96937	NA	49667.00045	NA	NA	NA	39511.9109	NA	NA	NA	NA	NA	6122.902522	NA	NA	NA	NA	NA	NA	NA	NA	NA	NA	NA	NA	NA	NA	NA	NA	NA	20452.64771	NA	NA	NA	NA	54728.32189	15393.14072
1/sp/O75563/SKAP2_HUMAN	96617.70742	NA	NA	NA	197295.7017	NA	NA	NA	NA	62432.08384	NA	NA	NA	NA	54350.28575	101421.2194	NA	NA	195932.8807	NA	111756.5605	NA	NA	NA	NA	NA	NA	NA	NA	65991.83893	NA	NA	NA	NA	153725.8225	NA	NA	NA	NA	NA	NA	NA	NA	NA	NA	NA	NA	NA	111948.4184
1/sp/O75569/PRKRA_HUMAN	NA	224584.0718	303023.8503	57449.23255	NA	527934.7114	102837.0069	NA	NA	174153.507	88906.4212	70239.74564	443938.4063	112533.8889	261546.7924	74761.09088	200049.847	428816.2345	284881.0238	NA	73731.83285	62000.83394	342489.8477	212927.0922	137627.4242	271188.2303	111756.5605	301124.3816	239385.4053	103693.0575	313911.8575	279018.2571	NA	208545.116	191900.6403	NA	243595.7408	NA	89524.81427	143562.1839	47643.77145	208545.116	179051.7768	374357.0718	NA	14164.578	170569.4797	42347.81755	401521.8832
1/sp/O75592/MYCB2_HUMAN	NA	72716.74492	NA	48983.22018	NA	NA	NA	NA	148489.3566	NA	NA	NA	NA	151609.4336	110984.6016	85284.73984	103552.2948	242899.5009	296978.7132	NA	72214.45367	NA	NA	136638.0722	81101.40228	96617.70742	NA	NA	134756.9355	191900.6403	NA	NA	NA	NA	135694.2441	NA	71715.63201	NA	NA	NA	NA	143431.264	NA	8364.131334	NA	NA	160253.9065	NA	217971.4675
1/sp/O75594/PGRP1_HUMAN	303218.8673	NA	NA	NA	1055869.423	39511.9109	NA	NA	NA	NA	133004.4888	NA	NA	NA	32316.87326	NA	NA	NA	161368.5605	NA	NA	NA	57052.40172	NA	NA	NA	NA	NA	231395.2943	144428.9073	NA	NA	NA	NA	49323.92542	NA	NA	NA	NA	NA	NA	NA	NA	NA	NA	NA	NA	22851.48023	24872.68226
1/sp/O75607/NPM3_HUMAN	NA	158047.6436	253540.1435	805765.215	NA	120610.8357	104272.558	NA	NA	NA	108700.5715	NA	475801.4029	NA	NA	NA	197295.7017	303218.8673	194579.4734	267652.2027	391865.7614	60305.41787	NA	NA	NA	241233.2344	251465.3333	NA	200049.847	114104.8034	118950.3507	228209.6069	NA	527934.7114	133826.1013	NA	115697.6471	NA	316095.2872	100024.9235	NA	201441.3038	125664.6801	193235.4148	NA	NA	77397.53506	NA	NA
1/sp/O75608/LYPA1_HUMAN	2473527.534	2267612.225	9021955.03	3028139	694241.4494	2672947.369	3702324.708	4784709.817	2408995.053	565826.4137	1501658.75	1903205.612	4136559.777	1402918.724	1836828.703	783519.7632	5128125.007	6014444.233	4252854.302	4342215.811	794672.0072	699137.4533	2078522.016	5458223.35	2296278.602	2641237.892	569762.0476	3886392.014	2038225.351	1531490.582	3526975.198	2442623.37	568067.0498	6140820.491	1514069.5	509951.3171	2810152.387	3276715.002	4372418.311	2291377.767	4464292.114	887876.8127	7013472.739	2821685.114	1578365.613	1715264.938	1838957.134	2546351.23	3718900.739
1/sp/O75610/LFTY1_HUMAN	236257.4013	62000.83394	NA	NA	NA	NA	NA	NA	NA	NA	NA	NA	NA	NA	577715.6294	NA	NA	NA	NA	107949.7218	38431.45562	NA	223513.1211	42642.36992	92041.69938	427404.0423	NA	NA	44356.2067	NA	NA	NA	NA	79023.8218	NA	97966.44036	80684.28027	NA	NA	279018.2571	NA	NA	NA	NA	NA	NA	NA	NA	NA
1/sp/O75616/ERAL1_HUMAN	NA	121449.7504	177664.1041	NA	NA	99334.0009	NA	155871.755	80684.28027	NA	NA	143431.264	229796.9302	NA	NA	NA	422912.5947	565826.4137	NA	233004.7758	NA	NA	282913.2068	NA	145433.4898	141578.2327	NA	126607.2065	335499.3247	146445.0598	NA	229796.9302	NA	469250.9044	NA	205674.0138	29328.18152	127322.2974	NA	294927.3314	221969.2032	NA	NA	246290.2516	72214.45367	NA	122502.9591	NA	1070608.811
1/sp/O75629/CREG1_HUMAN	545617.7816	642005.9552	577396.3606	593957.4265	335285.7527	1034139.944	1108363.749	971598.0036	3091766.638	1355130.162	770272.1104	839982.648	373306.2145	585780.239	752913.7423	1049810.531	721180.0687	985161.0063	971598.0036	1524600.686	1472667.19	719034.6141	1049280.806	794672.0072	1716083.053	1141658.894	NA	964886.6859	749023.4039	993155.4491	731247.3673	1085553.953	383948.8089	1093104.578	900271.1111	303218.8673	1066869.81	260743.9901	711251.3696	912969.2736	581733.9594	772941.6594	547490.8417	1062529.764	746612.4289	443938.4063	1779410.361	1327241.986	673375.8385
1/sp/O75636/FCN3_HUMAN	53974.86091	NA	NA	88906.4212	485799.0018	NA	NA	NA	NA	27175.14288	10369.07802	NA	NA	NA	NA	11828.66797	NA	NA	NA	NA	NA	NA	NA	NA	NA	NA	NA	NA	144428.9073	8306.356058	NA	NA	NA	NA	NA	NA	NA	NA	NA	NA	NA	NA	NA	NA	NA	NA	NA	NA	NA
1/sp/O75643/U520_HUMAN	266551.6307	493640.1219	1231254.481	462790.5885	444580.1643	811369.7553	772941.6594	1364555.837	762300.3432	280958.9826	778090.581	778317.8938	851708.3688	672884.797	796435.3839	449640.2808	691802.1635	958221.7268	554181.8744	912838.4275	509951.3171	644961.7851	882799.3736	425854.1844	982676.8717	1299593.234	313911.8575	1078055.484	921665.1594	646694.8625	542776.9764	565826.4137	435548.9391	964886.6859	509951.3171	336442.3985	768813.6764	908089.7123	513498.309	617368.5538	736333.595	606437.7346	848897.1382	353978.6058	513498.309	220435.9499	719700.5162	208545.116	788536.2783
1/sp/O75648/MTU1_HUMAN	NA	61374.39991	145391.0151	185363.8	NA	NA	89524.81427	66450.84847	NA	101421.2194	NA	NA	72716.74492	33456.52534	112533.8889	NA	96617.70742	NA	87076.75351	160253.9065	NA	45387.26705	118558.6194	NA	160253.9065	137818.952	NA	144428.9073	101421.2194	92681.90002	NA	68794.23258	NA	56658.31199	NA	NA	61260.36687	67378.46774	36865.91643	31045.23121	NA	NA	65083.30978	95620.45528	NA	NA	30786.28145	NA	52136.279
1/sp/O75663/TIPRL_HUMAN	167469.8804	234720.3438	239381.5842	147463.6657	NA	394591.4034	417090.232	360590.0344	417090.232	75281.09539	206622.9292	221969.2032	554181.8744	197295.7017	357070.4411	224930.3719	275176.9303	373306.2145	343511.7685	434802.286	383801.2807	NA	517865.1449	348307.0141	289244.1178	376470.6507	NA	368166.7975	630642.8956	279399.1641	211456.2973	459593.8604	121449.7504	290866.9797	133826.1013	135694.2441	192899.6901	109835.5013	400099.6941	301681.4337	286862.528	NA	234498.5848	387874.4514	75281.09539	201441.3038	358053.5488	239555.4317	375594.8108
1/sp/O75674/TM1L1_HUMAN	128490.4261	96617.70742	218779.6391	159146.9519	NA	299044.3635	311743.51	299044.3635	NA	397336.0036	NA	320507.813	636587.8075	35857.816	64187.28862	118950.3507	208545.116	375902.7645	NA	800199.3881	142440.5119	358099.2571	649963.8706	204253.3196	385609.8044	542694.1153	NA	NA	679000.2302	416344.2191	233004.7758	NA	NA	348307.0141	181549.0682	160253.9065	269513.871	201295.116	355625.6848	417090.232	NA	NA	194145.9663	206632.771	NA	NA	402882.6075	NA	324981.9353
1/sp/O75676/KS6A4_HUMAN	NA	68992.71682	40063.47662	NA	NA	NA	72716.74492	154795.0701	NA	NA	NA	NA	NA	89524.81427	159146.9519	NA	62432.08384	92681.90002	NA	69272.73431	200049.847	NA	124787.937	21321.18496	187951.3823	187951.3823	NA	NA	156955.9288	103707.5186	NA	41189.81426	NA	133826.1013	NA	NA	NA	NA	NA	NA	NA	92041.69938	21920.60506	33456.52534	NA	NA	90147.50859	NA	131983.6779
1/sp/O75683/SURF6_HUMAN	NA	NA	258534.9861	746612.4289	NA	NA	36865.91643	NA	NA	176584.5994	NA	NA	NA	111756.5605	NA	NA	NA	108700.5715	NA	NA	NA	62000.83394	NA	NA	394591.4034	211456.2973	NA	NA	170569.4797	NA	NA	NA	NA	NA	NA	NA	211456.2973	517069.9722	108700.5715	NA	NA	NA	162490.9676	NA	NA	NA	NA	NA	231395.2943
1/sp/O75688/PPM1B_HUMAN	131983.6779	244589.0005	200049.847	NA	73495.3983	260333.2391	221969.2032	NA	378517.375	185363.8	NA	NA	378517.375	348307.0141	161368.5605	273276.1444	155871.755	NA	368166.7975	NA	NA	117312.7261	446081.7495	313911.8575	333124.9421	398183.1239	NA	258534.9861	176856.1589	207035.1219	144428.9073	97966.44036	41189.81426	193235.4148	147463.6657	NA	173346.9157	NA	NA	135694.2441	NA	320507.813	194741.3836	NA	NA	152663.9606	92681.90002	102126.6598	269513.871
1/sp/O75691/UTP20_HUMAN	NA	53974.86091	105438.9316	104997.831	NA	38165.99016	151609.4336	211456.2973	26249.45775	NA	NA	25355.30485	152663.9606	104272.558	35857.816	NA	217401.143	66450.84847	36865.91643	132901.6969	90774.5341	NA	112533.8889	NA	251465.3333	132728.1375	NA	NA	71471.37769	56658.31199	NA	48644.86836	NA	185363.8	NA	NA	53189.5111	81506.1595	NA	75330.95298	17805.06399	74244.67831	92374.17128	24491.61009	NA	NA	51063.32989	NA	90297.17917
1/sp/O75694/NU155_HUMAN	176470.1791	383224.4864	360662.7873	450135.5555	262144	434802.286	383801.2807	561917.9651	279018.2571	381150.1716	186653.1072	447026.2421	663620.9931	195932.8807	318540.086	191263.4788	542776.9764	627823.7151	469250.9044	299044.3635	151609.4336	204253.3196	513090.6307	307451.6449	455941.0015	459779.9619	51776.14741	368166.7975	523350.2518	352285.7534	472514.8025	408506.6391	66834.41417	598088.7271	303218.8673	19893.36899	376387.3423	158239.6935	324981.9353	311338.7382	263967.3557	411348.0275	292456.5463	345370.1559	100720.6519	58656.36305	246948.6677	275176.9303	473678.388
1/sp/O75695/XRP2_HUMAN	1524600.686	412208.7799	517069.9722	133826.1013	93975.69113	602248.7631	79023.8218	189258.6875	108700.5715	447026.2421	91405.92092	520666.4782	431798.8873	NA	539134.7903	323103.5022	67847.12205	654484.7268	475801.4029	NA	174153.507	331810.4966	358099.2571	31216.04192	373708.3577	484505.2962	NA	447026.2421	768703.4862	306076.0081	383801.2807	152663.9606	NA	191900.6403	509951.3171	NA	258534.9861	NA	118128.7006	513498.309	NA	459593.8604	345901.0818	363301.3566	NA	NA	102841.7673	36611.26494	800032.1481
1/sp/O75718/CRTAP_HUMAN	NA	912518.894	316095.2872	NA	59475.17536	NA	NA	NA	NA	414209.1793	NA	NA	NA	NA	654484.7268	NA	402882.6075	NA	NA	NA	NA	186653.1072	NA	279018.2571	NA	31000.41697	NA	NA	NA	254975.6585	479110.8634	1100707.721	NA	NA	992013.343	NA	397336.0036	NA	NA	NA	296978.7132	271388.4882	343511.7685	NA	NA	NA	NA	NA	746612.4289
1/sp/O75746/CMC1_HUMAN	NA	91801.96862	105875.0176	124864.1677	NA	341138.9594	104272.558	52864.07433	282913.2068	52864.07433	NA	303218.8673	147463.6657	130166.6196	264307.6371	157540.835	138545.4686	353169.1988	231395.2943	113316.624	39511.9109	96053.75618	86921.00692	269513.871	133113.2916	93807.7803	NA	233004.7758	108447.768	152546.5807	140479.4913	148489.3566	NA	126607.2065	143431.264	NA	63887.43028	86347.25876	175364.8405	61617.49582	71220.25595	159146.9519	158047.6436	119405.8603	124001.6679	29737.58768	182844.0427	286862.528	137383.3089
1/sp/O75764/TCEA3_HUMAN	NA	NA	62728.3118	NA	NA	NA	469250.9044	573725.056	209995.662	NA	NA	NA	NA	294927.3314	194569.3585	NA	197295.7017	63303.60325	NA	174153.507	NA	93252.45949	111756.5605	NA	243829.6625	373988.3224	NA	NA	822696.055	490555.0376	25888.07371	77397.53506	57449.23255	350729.6809	NA	68319.0361	299073.0993	94158.61161	NA	292890.1195	NA	29532.17516	134878.544	90714.83764	NA	20882.40132	641015.6259	NA	16384
1/sp/O75781/PALM_HUMAN	NA	NA	76331.98032	NA	NA	66450.84847	NA	NA	NA	NA	NA	NA	NA	NA	136681.184	59064.35032	NA	NA	80126.95324	NA	23821.88572	109003.6052	NA	150562.1908	NA	NA	NA	123145.1258	NA	300231.3904	91405.92092	NA	NA	NA	187951.3823	40905.29543	70082.10316	NA	NA	NA	NA	NA	NA	48728.37935	27364.16094	NA	114884.2904	290866.9797	98647.85084
1/sp/O75787/RENR_HUMAN	109608.6921	NA	19681.32113	NA	NA	NA	NA	18951.17921	NA	85284.73984	197818.6287	32768	NA	NA	NA	107204.0586	NA	14562.79849	4640.292394	102837.0069	NA	NA	56676.18874	21027.64991	186653.1072	50447.71574	NA	NA	13493.71523	11706.1976	7131.550215	NA	NA	81245.48382	NA	NA	NA	26987.43045	63303.60325	60724.87522	76331.98032	NA	98817.20435	NA	NA	NA	NA	NA	40063.47662
1/sp/O75791/GRAP2_HUMAN	NA	NA	NA	NA	NA	84110.59962	63743.91463	NA	135694.2441	NA	NA	NA	NA	106463.5461	320507.813	NA	NA	NA	242899.5009	60305.41787	NA	NA	NA	NA	NA	NA	NA	NA	NA	NA	NA	NA	NA	NA	NA	NA	200118.0315	NA	NA	NA	NA	NA	NA	NA	NA	NA	NA	NA	144428.9073
1/sp/O75792/RNH2A_HUMAN	NA	43237.63522	121305.625	NA	NA	72214.45367	87682.42023	218913.2876	NA	NA	129267.493	NA	239555.4317	NA	49857.19573	39786.73797	58251.19395	180295.0172	70728.30171	NA	88906.4212	20311.37096	193235.4148	NA	127487.8293	142465.6017	NA	NA	147463.6657	95287.5429	NA	NA	NA	79023.8218	NA	NA	NA	NA	NA	NA	NA	NA	51063.32989	36358.37246	NA	NA	59199.36592	NA	NA
1/sp/O75794/CD123_HUMAN	NA	NA	NA	NA	NA	NA	NA	NA	NA	NA	NA	NA	36358.37246	NA	NA	NA	NA	NA	NA	NA	NA	NA	NA	NA	NA	NA	NA	NA	41189.81426	NA	NA	NA	NA	NA	NA	NA	NA	NA	NA	NA	NA	NA	NA	NA	NA	NA	NA	NA	NA
1/sp/O75795/UDB17_HUMAN	NA	NA	NA	NA	NA	NA	NA	NA	NA	NA	NA	NA	NA	NA	NA	NA	NA	NA	NA	NA	NA	NA	NA	NA	NA	NA	NA	NA	NA	NA	NA	NA	NA	NA	NA	NA	NA	NA	NA	NA	NA	NA	NA	NA	NA	NA	NA	NA	NA
1/sp/O75821/EIF3G_HUMAN	412148.7024	711477.3807	1145465.477	869604.5721	412798.4356	762300.3432	985161.0063	1611530.43	881743.7995	851708.3688	676393.1608	682277.9187	985161.0063	1246974.04	789898.1443	668097.182	1482910.4	1019902.634	857632.469	1336473.684	1187914.853	775853.3786	1074314.463	577715.6294	1321178.05	1461056.625	77935.87749	919187.7208	1142141.891	938756.6849	751805.5291	691802.1635	445546.5355	1545883.319	696614.0281	585780.239	1005567.565	534915.9302	772941.6594	1055103.169	1139524.095	757034.7501	919209.8022	536960.8599	783731.5229	502930.6666	935780.4939	469250.9044	997185.6158
1/sp/O75822/EIF3J_HUMAN	929737.4081	1419668.776	2259831.692	912838.4275	1063239.117	1800542.222	1116073.028	2216727.498	513498.309	1034139.944	1290979.496	389158.9469	1970322.013	1336473.684	1209568.53	783216.114	1970322.013	1763487.599	1393228.056	2126427.151	1204497.526	1188781.741	1393892.572	1093104.578	1881423.861	2313801.916	408506.6391	1402918.724	2398104.28	1171986.407	1290948.484	1890059.21	341137.2766	1703416.738	1545883.319	1187914.853	1478498.857	573374.7918	1212875.469	1376957.441	1567463.046	2097152	1162757.611	731243.7602	834180.464	636587.8075	866831.2419	863597.7745	1219199.298
1/sp/O75828/CBR3_HUMAN	NA	69754.56428	NA	NA	NA	NA	26432.03717	NA	NA	NA	NA	NA	NA	NA	32243.92829	NA	NA	NA	28724.61628	NA	NA	NA	NA	NA	27939.14013	71715.63201	NA	49667.00045	62866.33332	53602.02931	NA	NA	NA	NA	NA	NA	NA	NA	NA	38698.76753	NA	NA	NA	NA	NA	NA	NA	NA	NA
1/sp/O75832/PSD10_HUMAN	266793.9271	195238.4717	598490.7358	NA	53231.77305	NA	290866.9797	NA	NA	160253.9065	208545.116	NA	231395.2943	136638.0722	508491.331	NA	122294.5003	NA	NA	95950.32017	NA	NA	346874.7936	NA	379894.9549	331628.5191	NA	301124.3816	517069.9722	235082.1427	NA	316095.2872	NA	350729.6809	NA	NA	246290.2516	89524.81427	NA	229796.9302	NA	NA	393693.9043	334343.0007	NA	24833.50023	303218.8673	275176.9303	554181.8744
1/sp/O75843/AP1G2_HUMAN	731247.3673	392574.2356	NA	244589.0005	21173.90878	237900.7015	NA	NA	NA	NA	NA	NA	214408.1172	138545.4686	38698.76753	60305.41787	NA	593957.4265	539027.7419	NA	NA	NA	514081.2481	NA	233004.7758	NA	NA	NA	643275.8391	847768.2795	NA	NA	NA	NA	204253.3196	NA	NA	NA	NA	244589.0005	NA	NA	121449.7504	1105871.093	NA	NA	327242.3634	NA	429799.0124
1/sp/O75844/FACE1_HUMAN	79470.87059	200222.8782	281092.9891	318293.9038	NA	174153.507	251465.3333	136638.0722	71220.25595	194579.4734	NA	NA	348307.0141	170569.4797	119789.2255	177812.8424	140479.4913	26249.45775	249728.3354	288857.8147	56266.94444	120130.5372	370650.1188	144428.9073	264735.0122	264906.1064	NA	90774.5341	456973.8267	131983.6779	98647.85084	138545.4686	NA	201441.3038	146445.0598	NA	168023.3358	283392.9819	NA	202413.8663	190575.0858	184083.3988	277090.9372	190579.6639	135694.2441	NA	NA	123145.1258	182811.8418
1/sp/O75874/IDHC_HUMAN	1561406.736	1532495.74	1957135.068	2216727.498	950453.5547	2442623.37	4402830.885	4589800.448	2126427.151	4558096.381	1549598.427	2141217.621	3551507.251	3676750.883	2414516.082	1235658.263	3526975.198	2343120.956	1751306.3	4372418.311	2082665.913	1910956.693	5262874.543	2082665.913	5179772.864	4886422.087	234625.4522	1851162.354	7310997.679	5561702.395	2425750.938	2343120.956	272040.6963	2053993.236	1668360.928	1864038.206	3113346.365	1034835.047	1229806.58	1694319.446	2408995.053	2945334.38	1711640.866	5334799.706	1589344.014	2111738.846	1488417.994	1273175.615	2865413.458
1/sp/O75880/SCO1_HUMAN	687014.0653	934548.0044	691802.1635	1556635.788	605533.4838	1123835.93	NA	NA	NA	542776.9764	443365.9736	456419.2137	992013.343	1383604.327	1155431.259	99334.0009	978356.0021	1916443.454	654484.7268	324981.9353	NA	663620.9931	206877.8178	863597.7745	945029.6051	1204471.13	282913.2068	938501.8088	1307898.127	716198.5141	783731.5229	2343120.956	NA	1482910.4	NA	NA	452421.3323	509963.5675	485799.0018	NA	82952.62414	1041332.956	475000.1581	1118821.4	NA	NA	NA	301124.3816	1308969.454
1/sp/O75881/CP7B1_HUMAN	NA	NA	NA	NA	NA	NA	NA	NA	NA	NA	NA	NA	NA	NA	NA	NA	NA	NA	NA	NA	NA	NA	NA	NA	NA	NA	NA	NA	NA	NA	NA	NA	NA	NA	NA	NA	NA	NA	NA	NA	NA	NA	NA	NA	NA	NA	NA	NA	NA
1/sp/O75882/ATRN_HUMAN	NA	NA	NA	193235.4148	NA	NA	NA	NA	NA	NA	NA	NA	NA	NA	NA	NA	NA	NA	NA	NA	NA	NA	NA	NA	72214.45367	NA	NA	NA	NA	73651.09924	NA	NA	NA	NA	NA	NA	NA	NA	NA	NA	NA	NA	68319.0361	156955.9288	NA	NA	NA	NA	NA
1/sp/O75884/RBBP9_HUMAN	82293.31545	150834.3999	157856.7694	284881.0238	NA	87076.75351	174153.507	273276.1444	120610.8357	167059.2105	74244.67831	190575.0858	128374.5772	282913.2068	244735.9071	NA	191900.6403	71220.25595	269513.871	111756.5605	NA	187392.2415	230191.4337	402882.6075	366067.9674	142867.5608	NA	103552.2948	246469.9833	121979.546	204253.3196	59888.85792	NA	313911.8575	73731.83285	NA	142742.2149	NA	180295.0172	140013.0618	57052.40172	153725.8225	267706.2044	261364.5322	168221.1992	NA	112039.189	181549.0682	168301.4342
1/sp/O75886/STAM2_HUMAN	112533.8889	113759.4086	107204.0586	36358.37246	60724.87522	84110.59962	54728.32189	59064.35032	102126.6598	71715.63201	NA	NA	122294.5003	118128.7006	137205.4226	NA	175364.8405	95287.5429	36107.22684	96617.70742	105728.1487	89524.81427	85615.70778	109456.6438	190629.0483	171508.8615	NA	172950.5409	84841.03618	134313.9178	113316.624	139509.1286	NA	117312.7261	104997.831	NA	125044.6715	NA	NA	98647.85084	88292.29969	150562.1908	NA	82810.7899	NA	29944.42896	56092.84511	61572.56289	127992.8639
1/sp/O75891/AL1L1_HUMAN	488729.0122	446266.5742	NA	303218.8673	573738.8385	NA	1336473.684	NA	294927.3314	554181.8744	NA	668236.8422	NA	NA	145339.9711	NA	NA	83529.60527	NA	668236.8422	179049.6285	792041.5544	346376.7822	NA	593957.4265	284303.8718	NA	NA	209995.662	1086272.9	NA	NA	NA	NA	NA	107204.0586	662212.5151	NA	NA	1070608.811	100720.6519	NA	NA	213070.2124	NA	NA	435913.3173	NA	839543.1326
1/sp/O75909/CCNK_HUMAN	NA	248003.3357	335703.7473	NA	NA	NA	368166.7975	569762.0476	NA	52498.9155	NA	NA	316095.2872	NA	NA	NA	241221.6715	531606.7877	100024.9235	327242.3634	198668.0018	NA	341138.9594	NA	112533.8889	302384.5978	NA	NA	298034.3498	NA	260333.2391	NA	NA	290866.9797	NA	NA	212927.0922	267307.0808	NA	231395.2943	279018.2571	279018.2571	316095.2872	174153.507	208545.116	NA	246290.2516	129267.493	251465.3333
1/sp/O75915/PRAF3_HUMAN	851026.7351	1199825.357	627247.4711	659037.0281	276854.4752	964886.6859	1131652.827	411348.0275	645474.2422	951602.8058	205812.2587	280958.9826	978356.0021	762300.3432	1062099.596	303220.5734	726196.2728	736333.595	900271.1111	992013.343	817013.2783	237228.9949	805494.9422	1482910.4	808367.2073	644332.5835	NA	932019.1032	741045.4424	640640.3864	1943196.007	1383604.327	NA	857632.469	1264381.149	593957.4265	1080447.688	607752.8269	614903.2899	404584.5119	964886.6859	945029.6051	502333.8346	435698.0796	958221.7268	124864.1677	469832.6227	1715264.938	1037147.378
1/sp/O75923/DYSF_HUMAN	269738.1343	353169.1988	NA	263967.3557	294301.3737	NA	NA	NA	NA	156955.9288	144428.9073	NA	271388.4882	NA	225067.7778	NA	116502.3879	NA	358099.2571	133826.1013	NA	NA	186653.1072	NA	171378.7983	104926.9909	NA	NA	341138.9594	224290.4495	112533.8889	175364.8405	NA	159146.9519	NA	51776.14741	114898.4651	NA	NA	35857.816	NA	320507.813	93975.69113	NA	184083.3988	NA	146607.3372	176584.5994	184776.8524
1/sp/O75934/SPF27_HUMAN	84110.59962	216800.2492	445503.7276	513498.309	101111.5226	195932.8807	456419.2137	506428.826	242899.5009	107949.7218	185212.089	237900.7015	479110.8634	NA	269976.5584	91568.81967	411348.0275	329518.5141	85284.73984	513498.309	343511.7685	108949.6958	389281.7337	84110.59962	429580.4479	537077.7254	NA	55492.30079	383554.4367	276377.324	10734.74276	334118.4211	201615.5384	492580.5031	143431.264	32995.91946	305300.6717	465199.9125	159146.9519	212624.7795	397336.0036	207104.5897	375414.6875	233815.114	148489.3566	NA	277295.4951	117312.7261	317924.9232
1/sp/O75935/DCTN3_HUMAN	294927.3314	272231.9711	457516.0927	184083.3988	112533.8889	386470.8297	215899.4436	94629.34376	NA	126607.2065	95287.5429	114898.4651	431798.8873	303218.8673	418001.8706	146445.0598	290866.9797	305327.9213	254975.6585	41764.80264	NA	239474.2179	202988.6507	408506.6391	320507.813	238452.9149	NA	546552.2888	492580.5031	233274.2851	265803.3939	462790.5885	20311.37096	394591.4034	422912.5947	271388.4882	492176.9626	129267.493	158047.6436	113030.0013	NA	456419.2137	321479.5614	145036.9614	NA	29737.58768	79787.90408	187951.3823	237621.1195
1/sp/O75937/DNJC8_HUMAN	159146.9519	229327.7998	1034363.537	286862.528	180968.5143	422912.5947	391865.7614	602248.7631	469250.9044	284881.0238	464868.7041	282913.2068	746612.4289	492580.5031	525451.3948	313974.199	641015.6259	363098.1364	558036.5142	762300.3432	513498.309	400996.0612	399188.2004	482443.343	482607.7777	955383.9638	NA	751805.5291	298364.1864	352411.8541	447026.2421	353169.1988	292440.5605	875653.1502	623487.0199	539027.7419	608722.2232	482148.807	389158.9469	287242.5212	386470.8297	459593.8604	363133.0273	377362.2516	428816.2345	129267.493	263864.498	348307.0141	380905.079
1/sp/O75940/SPF30_HUMAN	NA	NA	46020.84969	93326.55362	NA	NA	NA	NA	NA	NA	NA	16961.78051	148489.3566	6841.040236	40622.74191	69754.56428	45073.7543	NA	26987.43045	NA	NA	33225.42423	21321.18496	10884.59419	92041.69938	89958.10151	NA	NA	47710.01398	75804.71682	79023.8218	NA	NA	32768	15825.90081	NA	75804.71682	NA	56266.94444	47314.67188	NA	NA	NA	22641.93365	NA	NA	NA	NA	47643.77145
1/sp/O75947/ATP5H_HUMAN	1300933.161	1737902.276	1590718.702	1282031.252	640427.2739	971598.0036	1545883.319	1383604.327	2493948.08	1482910.4	1923403.776	1514069.5	1093104.578	1139524.095	2390656.915	1242359.498	1825676.855	1374047.074	1012857.652	4107986.472	1264381.149	1346060.565	2991161.704	1327241.986	2656890.072	2881938.851	164759.257	677565.0809	1171315.624	2290833.178	851708.3688	2636148.112	531606.7877	1715264.938	1221311.685	1123835.93	1388172.626	3184875.237	1838375.442	1090889.155	1422502.739	1634026.557	1339536.667	2782750.054	1264381.149	1679965.296	2031415.182	736333.595	1328671.754
1/sp/O75954/TSN9_HUMAN	NA	136638.0722	85284.73984	NA	NA	NA	NA	40342.14014	NA	NA	NA	NA	NA	NA	121193.1472	NA	44453.2106	NA	NA	NA	185363.8	NA	102126.6598	NA	161368.5605	114104.8034	NA	NA	NA	106696.591	NA	131072	NA	NA	NA	NA	46340.95001	NA	NA	46340.95001	NA	NA	81810.59085	NA	NA	NA	56658.31199	49323.92542	NA
1/sp/O75955/FLOT1_HUMAN	909755.342	575154.5389	391875.1751	565826.4137	390802.8782	757034.7501	383801.2807	233004.7758	668236.8422	150562.1908	166530.2237	211456.2973	672884.797	294927.3314	617140.079	223278.9357	757034.7501	641015.6259	654484.7268	919187.7208	273276.1444	290562.2245	258073.4503	565826.4137	379618.16	768788.4596	NA	887876.8127	392052.6662	363303.7927	394591.4034	440871.8998	330759.8308	614903.2899	386470.8297	322737.1211	728721.8201	407160.6082	305327.9213	187745.5825	573725.056	394591.4034	537708.1371	213696.2248	370727.6001	58251.19395	387075.741	502930.6666	709257.6777
1/sp/O75962/TRIO_HUMAN	NA	NA	236461.7498	NA	NA	98647.85084	NA	NA	NA	NA	NA	NA	NA	NA	NA	NA	NA	NA	187951.3823	NA	NA	NA	NA	NA	NA	NA	NA	NA	NA	24491.61009	NA	NA	NA	123145.1258	NA	NA	NA	NA	NA	NA	NA	142440.5119	196269.2481	NA	NA	50360.32594	NA	NA	NA
1/sp/O75964/ATP5L_HUMAN	533766.4806	507505.8111	642594.7391	299044.3635	75281.09539	581733.9594	417090.232	184083.3988	619180.2805	520666.4782	93666.2072	182811.8418	659037.0281	365623.6837	442121.9582	394591.4034	133826.1013	863597.7745	246290.2516	1890059.21	254975.6585	215022.0615	502318.5957	205674.0138	571176.0027	925808.9386	NA	397336.0036	645474.2422	391344.5699	236257.4013	1041332.956	NA	794672.0072	237900.7015	NA	602030.4961	656848.8486	1093104.578	233909.0069	258534.9861	558036.5142	637164.8287	1168891.468	142440.5119	237900.7015	156420.7257	198668.0018	500766.9322
1/sp/O75970/MPDZ_HUMAN	NA	NA	NA	NA	NA	NA	NA	NA	NA	NA	NA	NA	NA	NA	NA	NA	NA	NA	NA	NA	NA	NA	NA	NA	NA	NA	NA	NA	NA	NA	NA	NA	NA	NA	NA	NA	NA	NA	NA	NA	NA	NA	NA	NA	NA	NA	NA	NA	NA
1/sp/O75976/CBPD_HUMAN	NA	104377.243	565986.631	NA	NA	118128.7006	194579.4734	331810.4966	102126.6598	NA	226633.248	NA	400099.6941	134756.9355	164312.3697	NA	150562.1908	211456.2973	218913.2876	100024.9235	135694.2441	453266.4959	117653.889	NA	179049.6285	376774.3014	NA	78477.96439	316118.8609	187814.9843	167059.2105	147463.6657	NA	239555.4317	89524.81427	NA	158047.6436	180514.1008	NA	42347.81755	251465.3333	167059.2105	299051.5474	233004.7758	NA	NA	39058.28656	NA	184082.4907
1/sp/O75995/SASH3_HUMAN	NA	92041.69938	NA	NA	NA	NA	NA	NA	NA	NA	NA	NA	NA	NA	122294.5003	NA	NA	NA	70239.74564	NA	NA	NA	NA	NA	NA	NA	NA	NA	NA	26432.03717	NA	NA	NA	NA	61147.25013	NA	NA	NA	NA	NA	NA	NA	NA	NA	NA	NA	54728.32189	91405.92092	NA
1/sp/O76003/GLRX3_HUMAN	643404.4114	584983.9587	779301.7029	NA	214671.1068	971598.0036	632190.5744	811369.7553	428816.2345	1318074.056	648614.9159	443938.4063	2171107.906	496006.6715	861235.4214	881324.2805	1556635.788	1383604.327	1229806.58	1108363.749	1123835.93	422156.8428	1206349.855	672884.797	867623.4682	1212268.41	437826.5751	751805.5291	2018698.325	1091426.764	1026996.618	632190.5744	154219.0509	1393228.056	1179709.326	422912.5947	973886.0649	149064.9909	851708.3688	1156676.833	687023.5369	1019902.634	742712.5885	1012206.227	370727.6001	155871.755	426194.1576	353169.1988	905936.8245
1/sp/O76021/RL1D1_HUMAN	234095.8605	752120.4927	1347297.353	783731.5229	175364.8405	1055869.423	1034139.944	1645392.11	360590.0344	1019902.634	432540.3828	1589344.014	2156110.968	569762.0476	694219.1585	404846.7228	2511294.86	1864038.206	1139524.095	1916443.454	668236.8422	128732.3098	1319214.111	1147450.112	1030832.993	1313938.616	260333.2391	1063213.575	1061581.642	952671.5641	1393228.056	938501.8088	274685.1845	1535205.123	336442.3985	124001.6679	2239053.246	595795.3779	1903205.612	1007132.761	1012857.652	606437.7346	1400411.684	942639.2502	569762.0476	428816.2345	609813.0553	482443.343	1294127.494
1/sp/O76024/WFS1_HUMAN	49842.12568	257868.3392	204429.9865	900271.1111	48983.22018	1402918.724	142440.5119	32995.91946	23821.88572	NA	NA	132901.6969	NA	NA	184083.3988	90774.5341	440871.8998	839982.648	322737.1211	33923.56102	NA	217401.143	244589.0005	701459.3618	39511.9109	75442.1315	73222.52988	741455.2002	524288	22381.20357	91405.92092	632190.5744	NA	258534.9861	341138.9594	1290948.484	385654.2807	732833.116	751805.5291	951602.8058	244589.0005	149522.1818	333997.3299	177495.4115	NA	NA	NA	95287.5429	193235.4148
1/sp/O76027/ANXA9_HUMAN	NA	NA	NA	NA	NA	NA	NA	NA	NA	NA	NA	NA	NA	NA	NA	220435.9499	NA	201441.3038	NA	NA	NA	NA	NA	NA	NA	NA	NA	NA	NA	NA	NA	NA	NA	NA	NA	NA	NA	NA	NA	292890.1195	NA	NA	NA	NA	NA	NA	NA	NA	NA
1/sp/O76031/CLPX_HUMAN	751805.5291	259102.4386	173508.679	98647.85084	134756.9355	205674.0138	181549.0682	425854.1844	76331.98032	98647.85084	175364.8405	58656.36305	585780.239	49667.00045	210136.8118	121618.6107	343511.7685	593957.4265	338782.5404	408506.6391	223513.1211	100024.9235	378169.9553	93975.69113	510682.0284	432055.1315	NA	36107.22684	852784.9448	590081.3953	NA	282913.2068	NA	368166.7975	225067.7778	214408.1172	268779.0339	16844.61694	262144	233313.4261	33225.42423	267652.2027	182503.9885	232415.5745	19082.99508	NA	144748.9827	NA	345650.0583
1/sp/O76038/SEGN_HUMAN	NA	NA	NA	NA	NA	NA	NA	NA	127487.8293	NA	NA	NA	NA	NA	280958.9826	NA	NA	NA	NA	NA	NA	NA	NA	128374.5772	237900.7015	440871.8998	NA	NA	NA	NA	NA	NA	NA	NA	51776.14741	NA	168808.9248	NA	NA	NA	NA	NA	NA	NA	NA	NA	256749.1545	NA	NA
1/sp/O76041/NEBL_HUMAN	114898.4651	204917.3678	590549.1228	456419.2137	296448.5479	309590.1402	267652.2027	649963.8706	102837.0069	51418.50344	426017.8772	459593.8604	72716.74492	316095.2872	360737.2416	307451.6449	751805.5291	517069.9722	229796.9302	280958.9826	NA	336236.9974	226801.474	520666.4782	224425.5389	314507.5002	251465.3333	200049.847	203340.9183	178997.3359	273276.1444	95287.5429	NA	341138.9594	104997.831	303218.8673	282818.311	650885.9433	NA	352076.1027	142440.5119	217401.143	488331.9163	NA	NA	NA	216596.1901	NA	353755.5604
1/sp/O76054/S14L2_HUMAN	62866.33332	NA	89219.90414	NA	NA	NA	NA	NA	NA	NA	200204.5742	NA	47643.77145	NA	206546.4762	NA	NA	NA	NA	NA	NA	NA	184083.3988	NA	NA	136508.1934	NA	162490.9676	212987.3839	232657.3457	NA	NA	NA	NA	NA	NA	NA	NA	155871.755	162490.9676	NA	NA	NA	134861.1623	NA	NA	190967.7147	NA	198668.0018
1/sp/O76062/ERG24_HUMAN	NA	45387.26705	136053.8981	97289.73672	NA	115697.6471	NA	NA	NA	NA	NA	NA	67847.12205	NA	163621.1817	NA	NA	207104.5897	94629.34376	53231.77305	NA	63303.60325	73222.52988	NA	NA	NA	NA	197295.7017	NA	167059.2105	NA	165905.2483	26889.50457	124001.6679	NA	102837.0069	NA	NA	NA	NA	NA	76862.91123	82726.45149	57052.40172	NA	NA	NA	40342.14014	53231.77305
1/sp/O76070/SYUG_HUMAN	NA	NA	NA	NA	NA	NA	NA	NA	NA	NA	NA	NA	NA	NA	NA	NA	NA	NA	NA	NA	NA	NA	NA	132901.6969	66450.84847	NA	NA	NA	NA	411348.0275	NA	NA	NA	NA	45387.26705	NA	NA	NA	NA	NA	NA	NA	NA	NA	NA	NA	58251.19395	NA	NA
1/sp/O76071/CIAO1_HUMAN	149957.0146	252257.2812	104347.468	286862.528	92041.69938	251465.3333	277090.9372	290866.9797	231395.2943	320507.813	145311.1276	70239.74564	286862.528	NA	247936.3267	258534.9861	189258.6875	226633.248	160253.9065	345901.0818	241221.6715	198668.0018	173243.8371	64187.28862	253214.413	256723.1347	NA	109456.6438	268619.0127	251079.3575	193235.4148	209995.662	NA	217401.143	197295.7017	NA	170569.4797	78477.96439	76862.91123	228254.9282	254975.6585	211456.2973	188004.6019	123573.3968	NA	61572.56289	292127.2613	NA	253286.1123
1/sp/O76094/SRP72_HUMAN	345970.871	750567.7301	749568.9661	606437.7346	419734.9156	659037.0281	405684.8777	492580.5031	447026.2421	569762.0476	923549.0858	331810.4966	1100707.721	1093104.578	647167.5623	509335.4486	1212875.469	762300.3432	869604.5721	585780.239	558036.5142	876241.7255	368632.1675	619180.2805	466188.6797	842264.7474	40063.47662	851708.3688	446227.3988	509793.1766	610655.8426	857632.469	385591.8009	945029.6051	716198.5141	778317.8938	663684.7619	542824.4061	273276.1444	437508.8405	482443.343	706338.3975	627640.3551	356442.6536	251465.3333	290866.9797	569692.661	1012857.652	730843.2508
1/sp/O76096/CYTF_HUMAN	NA	NA	NA	NA	NA	NA	NA	NA	NA	NA	NA	NA	NA	NA	NA	NA	NA	95950.32017	NA	NA	NA	14066.73611	NA	NA	NA	NA	NA	NA	NA	NA	NA	NA	NA	NA	NA	NA	NA	NA	NA	NA	NA	NA	NA	NA	NA	NA	NA	NA	NA
1/sp/O94760/DDAH1_HUMAN	133826.1013	140027.4165	227541.8636	73222.52988	143431.264	156955.9288	394591.4034	402882.6075	233004.7758	165905.2483	194579.4734	182811.8418	462790.5885	294927.3314	492906.7321	87076.75351	187951.3823	184083.3988	186653.1072	104272.558	248003.3357	192924.9257	418264.3414	244589.0005	571973.1463	323191.8819	260333.2391	462790.5885	770721.0049	211017.4345	180295.0172	74244.67831	31433.16666	169391.2702	92041.69938	48308.85371	104268.2493	80472.1773	225067.7778	262481.2174	115697.6471	383801.2807	177549.6212	329546.3933	NA	NA	221405.3092	NA	392715.5431
1/sp/O94776/MTA2_HUMAN	368166.7975	566600.461	1127725.815	331810.4966	NA	1255647.43	932019.1032	1163467.919	496006.6715	181549.0682	NA	370727.6001	1890059.21	894052.4843	824496.9073	371771.1986	1290948.484	1383604.327	912838.4275	288857.8147	606437.7346	358485.0186	705359.1813	794672.0072	722317.9389	974744.2494	NA	180295.0172	1321102.03	620390.8333	767602.5614	736333.595	465176.7847	1139524.095	691802.1635	405684.8777	1197261.703	605056.1685	453266.4959	589854.6628	296978.7132	919187.7208	1077273.129	705508.3057	NA	313911.8575	527020.0611	373306.2145	858200.4666
1/sp/O94788/AL1A2_HUMAN	NA	NA	NA	NA	NA	NA	NA	NA	NA	NA	NA	NA	NA	NA	NA	NA	NA	NA	NA	NA	NA	NA	NA	NA	NA	NA	NA	NA	NA	NA	NA	NA	NA	NA	NA	NA	NA	NA	NA	NA	NA	NA	NA	NA	NA	NA	NA	NA	NA
1/sp/O94804/STK10_HUMAN	658680.6715	413106.1207	132997.1743	NA	198407.7495	527934.7114	225067.7778	163621.1817	168221.1992	598088.7271	130913.7043	130166.6196	244589.0005	353169.1988	362017.9477	257127.6204	200049.847	200049.847	632190.5744	265803.3939	381150.1716	335677.1595	227113.2794	320507.813	487777.4888	295869.9797	NA	164759.257	418560.887	343413.6534	450135.5555	112533.8889	NA	208545.116	509951.3171	116502.3879	340859.7541	NA	258534.9861	242899.5009	NA	394591.4034	109095.9837	263068.3165	231395.2943	90147.50859	299317.7701	482443.343	441827.9538
1/sp/O94808/GFPT2_HUMAN	NA	NA	1970322.013	1063213.575	778317.8938	NA	NA	NA	NA	2082665.913	958221.7268	NA	NA	NA	NA	NA	NA	NA	NA	NA	NA	1589344.014	NA	NA	1824227.407	NA	NA	NA	NA	NA	NA	NA	NA	NA	NA	NA	3134926.091	1503611.058	NA	NA	NA	NA	NA	NA	NA	919187.7208	1383604.327	565826.4137	NA
1/sp/O94811/TPPP_HUMAN	NA	NA	NA	NA	NA	NA	NA	NA	NA	NA	NA	NA	NA	NA	431798.8873	NA	NA	NA	NA	NA	NA	NA	NA	NA	NA	NA	NA	NA	NA	NA	NA	NA	NA	598088.7271	NA	NA	NA	NA	378517.375	NA	NA	NA	NA	NA	280958.9826	NA	NA	NA	NA
1/sp/O94817/ATG12_HUMAN	NA	NA	NA	NA	NA	NA	NA	NA	NA	NA	NA	NA	21920.60506	NA	NA	NA	NA	NA	NA	NA	NA	NA	NA	NA	11190.60178	NA	NA	NA	NA	NA	NA	NA	NA	NA	NA	NA	12503.11544	NA	NA	NA	NA	NA	NA	NA	NA	NA	NA	NA	NA
1/sp/O94819/KBTBB_HUMAN	49323.92542	NA	127846.7076	269513.871	NA	NA	147463.6657	NA	NA	NA	29944.42896	37122.33915	NA	NA	51666.25703	NA	NA	NA	158047.6436	12677.65243	NA	13307.94326	39511.9109	37902.35841	126607.2065	52780.00568	NA	NA	59475.17536	75554.50848	NA	NA	NA	NA	NA	NA	26238.0072	NA	75804.71682	8079.218315	NA	NA	19237.8509	NA	NA	12245.80504	114104.8034	NA	122792.5624
1/sp/O94822/LTN1_HUMAN	100024.9235	228209.6069	48344.10737	73222.52988	NA	169391.2702	265803.3939	195932.8807	185363.8	31871.95732	NA	136638.0722	239555.4317	56658.31199	119380.0217	122294.5003	209995.662	172950.5409	156955.9288	NA	93326.55362	82952.62414	267652.2027	95287.5429	274842.0377	227972.5291	NA	NA	222153.9044	257637.8292	121449.7504	131072	NA	260333.2391	144428.9073	9089.593115	250282.4824	117691.5546	214408.1172	92911.90488	137588.4652	186653.1072	123575.3661	173554.8282	NA	50012.46176	141452.3849	94629.34376	137349.4207
1/sp/O94826/TOM70_HUMAN	648614.8297	1199761.714	1591851.664	1503611.058	565137.7982	906532.9919	1412676.795	1813065.984	1229806.58	1026996.618	1006731.343	1212875.469	1997826.683	906532.9919	1928931.565	902177.9736	1589344.014	1727195.549	992013.343	1727195.549	1345769.594	733903.1815	1629036.942	1800542.222	1916162.783	1874484.461	NA	964886.6859	1435185.14	1227116.143	906532.9919	1442360.137	365333.4065	1877003.618	1005861.333	539027.7419	1255918.916	2414340.611	1600398.776	1595128.289	1600398.776	1763487.599	1373645.775	1435839.404	305327.9213	711251.3696	1187833.73	565826.4137	1728356.493
1/sp/O94829/IPO13_HUMAN	NA	NA	NA	NA	NA	NA	NA	NA	NA	NA	NA	NA	NA	NA	NA	NA	NA	NA	NA	NA	NA	NA	NA	NA	NA	NA	NA	NA	NA	NA	NA	NA	NA	NA	NA	NA	NA	NA	NA	NA	NA	NA	23010.42484	NA	NA	NA	NA	NA	NA
1/sp/O94832/MYO1D_HUMAN	532337.8799	571020.6407	1043643.674	757034.7501	417101.2466	945029.6051	2965820.801	1442360.137	1656836.717	546552.2888	837094.8954	869604.5721	324981.9353	932019.1032	1355888.606	663711.9907	682277.9187	1229806.58	1290948.484	565826.4137	1903205.612	2346508.175	1267494.735	767602.5614	2417333.203	1508094.974	NA	499456.6707	1472959.655	1718895.672	1374047.074	691802.1635	NA	1691650.379	716198.5141	350729.6809	633317.2307	1192236.045	2186209.155	810677.3539	800199.3881	1482910.4	814165.4646	1519568.443	358099.2571	220435.9499	1094348.079	569762.0476	1466097.525
1/sp/O94851/MICA2_HUMAN	96617.70742	214490.4727	NA	55108.98747	NA	208545.116	48644.86836	186653.1072	170569.4797	182811.8418	NA	101421.2194	118128.7006	NA	131394.89	191783.4833	51063.32989	151609.4336	136638.0722	NA	249728.3354	68794.23258	153900.3368	NA	104997.831	84153.83223	NA	NA	NA	117790.4992	231395.2943	55108.98747	NA	174153.507	111756.5605	NA	57052.40172	NA	187951.3823	111831.6784	74244.67831	299044.3635	97966.44036	NA	NA	NA	304453.7702	NA	316095.2872
1/sp/O94855/SC24D_HUMAN	76772.58161	169585.1921	103831.3939	NA	142611.0337	59475.17536	152663.9606	NA	76331.98032	277090.9372	334826.1167	NA	200049.847	NA	223513.1211	172950.5409	155871.755	NA	176584.5994	NA	NA	291180.3154	NA	265803.3939	373306.2145	190261.0634	NA	NA	520666.4782	231779.4765	67847.12205	405684.8777	NA	NA	267652.2027	104272.558	95949.84686	109456.6438	124001.6679	NA	NA	104272.558	110984.6016	121088.4469	151609.4336	246290.2516	91405.92092	234625.4522	54728.32189
1/sp/O94856/NFASC_HUMAN	NA	NA	NA	NA	NA	NA	NA	NA	NA	NA	NA	NA	NA	NA	NA	NA	NA	NA	NA	NA	NA	NA	NA	NA	NA	NA	NA	NA	NA	NA	NA	NA	NA	NA	NA	NA	NA	NA	NA	NA	NA	NA	NA	NA	NA	NA	NA	NA	NA
1/sp/O94874/UFL1_HUMAN	347172.0589	633559.7198	363342.1949	1019902.634	205674.0138	524288	945029.6051	370727.6001	668236.8422	383801.2807	272653.5759	614903.2899	716198.5141	175364.8405	516896.5346	340699.0806	805765.215	531606.7877	696614.0281	214408.1172	320507.813	421435.6123	503672.0211	636587.8075	616806.0565	566748.0426	135694.2441	249728.3354	505523.021	596979.0607	887876.8127	279018.2571	131737.5802	389158.9469	378517.375	520666.4782	753831.8312	179446.9396	659037.0281	248901.7068	345901.0818	524288	575698.012	310714.5393	241221.6715	145433.4898	581974.6135	677565.0809	874131.8014
1/sp/O94875/SRBS2_HUMAN	NA	34877.28214	123145.1258	NA	32768	239555.4317	248003.3357	269513.871	195932.8807	NA	NA	NA	NA	185363.8	239715.1249	283173.6438	100024.9235	172950.5409	113316.624	81245.48382	132901.6969	689690.9872	428816.2345	341138.9594	305111.2123	243791.0724	NA	99334.0009	213306.5595	194569.8002	186653.1072	290866.9797	244767.4907	NA	422912.5947	659037.0281	284511.1306	67378.46774	NA	109568.5107	107204.0586	422912.5947	100115.5889	99124.12457	131072	233004.7758	187627.6348	711251.3696	100850.1566
1/sp/O94880/PHF14_HUMAN	NA	50012.46176	54237.48553	53231.77305	NA	81810.59085	78477.96439	136638.0722	38698.76753	NA	NA	NA	84695.63511	NA	94629.34376	NA	NA	106463.5461	NA	37122.33915	NA	NA	62866.33332	NA	82952.62414	129111.3766	NA	NA	63743.91463	57449.23255	NA	NA	NA	NA	NA	NA	59475.17536	NA	NA	23987.58004	42938.97106	NA	72064.56803	NA	NA	NA	80684.28027	NA	49347.45102
1/sp/O94886/CSCL1_HUMAN	100720.6519	262449.2873	300228.56	52498.9155	NA	645474.2422	318293.9038	NA	117312.7261	NA	133826.1013	193235.4148	84110.59962	248003.3357	234835.7933	NA	114104.8034	447026.2421	417090.232	459593.8604	NA	163621.1817	352259.4915	1327241.986	143784.4689	238271.0434	NA	672884.797	400655.9812	177812.8424	134756.9355	459593.8604	NA	447026.2421	152663.9606	301124.3816	362017.9477	284443.758	205674.0138	218683.9217	NA	358099.2571	625397.9513	267812.9617	214408.1172	NA	53231.77305	139509.1286	263791.0573
1/sp/O94888/UBXN7_HUMAN	NA	NA	265581.0525	NA	80126.95324	NA	NA	NA	NA	NA	NA	NA	246290.2516	84695.63511	NA	NA	22073.07492	124001.6679	124001.6679	NA	NA	NA	NA	123145.1258	417090.232	226154.4093	NA	NA	NA	NA	NA	NA	NA	181549.0682	54728.32189	NA	40434.59784	209995.662	52498.9155	190575.0858	42347.81755	NA	327879.3295	NA	NA	NA	NA	NA	204253.3196
1/sp/O94901/SUN1_HUMAN	106094.1009	263874.9556	913035.7938	280958.9826	NA	220435.9499	133826.1013	254975.6585	62866.33332	NA	NA	89524.81427	165905.2483	58656.36305	332881.9853	177812.8424	140479.4913	475801.4029	204253.3196	187951.3823	87682.42023	170765.8565	114180.3734	313911.8575	109396.1537	156196.0865	NA	358099.2571	256920.3095	123214.0481	419991.324	355625.6848	NA	296978.7132	341138.9594	198668.0018	646234.1854	127487.8293	82379.62851	104609.2769	86475.27044	341138.9594	335306.074	71097.07303	110984.6016	NA	NA	NA	143380.8656
1/sp/O94903/PLPHP_HUMAN	105728.1487	216802.0222	554394.8948	716198.5141	75511.82515	280958.9826	475801.4029	524288	459593.8604	527934.7114	254646.8823	251465.3333	200049.847	185363.8	303563.0907	265343.659	539027.7419	86475.27044	343511.7685	499456.6707	394591.4034	382066.162	318292.3337	280958.9826	594800.0455	439777.1193	46020.84969	113316.624	280069.3362	378964.2708	246290.2516	256749.1545	279346.7567	248003.3357	284881.0238	163621.1817	364360.91	368414.2629	217401.143	223447.8427	466009.5516	614903.2899	462921.6306	931767.2772	327242.3634	174153.507	346205.2326	286862.528	378925.1319
1/sp/O94905/ERLN2_HUMAN	432207.9016	268548.2556	335708.2282	577715.6294	121449.7504	513498.309	677565.0809	389158.9469	290866.9797	489178.0011	378947.0797	132901.6969	254975.6585	118950.3507	397603.0753	248003.3357	593957.4265	316095.2872	269513.871	381150.1716	405684.8777	240209.4941	361780.6081	375902.7645	573096.8485	495787.1798	NA	125732.6666	478043.4436	353815.4932	368166.7975	610655.8426	NA	336442.3985	334118.4211	114898.4651	460590.5141	270882.4555	248003.3357	319926.9213	602248.7631	1116073.028	409794.0312	2238062.301	228209.6069	NA	114302.653	180295.0172	297715.7131
1/sp/O94906/PRP6_HUMAN	323453.2746	542731.689	1437447.642	672884.797	256415.788	1055869.423	805765.215	1422502.739	627823.7151	236257.4013	606609.4513	531606.7877	839982.648	1026996.618	680195.8076	247078.3889	938501.8088	1100707.721	746612.4289	1063213.575	502930.6666	577879.2133	733343.393	800199.3881	797971.6545	943137.7142	233004.7758	1012857.652	1022605.859	526676.6193	672884.797	778317.8938	213794.2687	1078055.484	649963.8706	479110.8634	717592.5701	964186.4591	517069.9722	478730.4861	894052.4843	839982.648	1052981.115	538200.3847	292890.1195	309590.1402	485664.3252	431798.8873	834741.1632
1/sp/O94911/ABCA8_HUMAN	NA	NA	NA	NA	NA	NA	NA	NA	29328.18152	NA	NA	NA	NA	NA	NA	NA	NA	NA	NA	NA	NA	NA	NA	NA	NA	NA	NA	NA	NA	32093.64431	NA	NA	NA	NA	NA	NA	NA	NA	NA	NA	NA	NA	NA	NA	NA	NA	NA	34877.28214	NA
1/sp/O94915/FRYL_HUMAN	NA	NA	220435.9499	135694.2441	NA	NA	189258.6875	NA	NA	NA	NA	126607.2065	NA	67847.12205	228209.6069	NA	218913.2876	NA	453266.4959	NA	81245.48382	91405.92092	229444.2134	NA	341724.609	262106.3996	NA	NA	279018.2571	248694.7154	260333.2391	87076.75351	NA	110217.9749	NA	NA	164516.4849	NA	NA	360590.0344	41476.31207	164759.257	231395.2943	76331.98032	NA	NA	NA	NA	573265.8962
1/sp/O94919/ENDD1_HUMAN	513090.6307	552174.9025	216132.1867	381150.1716	NA	318293.9038	386470.8297	162490.9676	614903.2899	513498.309	NA	45073.7543	286862.528	187951.3823	268572.6192	459593.8604	343511.7685	180295.0172	217401.143	110984.6016	128374.5772	428312.2878	205400.462	318293.9038	668236.8422	296313.2949	NA	236257.4013	394591.4034	286340.1171	117312.7261	175364.8405	NA	509951.3171	269513.871	195932.8807	346200.2655	118950.3507	267652.2027	285513.1747	149522.1818	383801.2807	239273.9051	120465.174	225067.7778	256749.1545	450135.5555	NA	453538.7397
1/sp/O94923/GLCE_HUMAN	91405.92092	NA	NA	NA	NA	NA	NA	NA	NA	NA	NA	NA	NA	NA	NA	NA	NA	NA	NA	15286.81253	NA	NA	411348.0275	NA	39238.98219	39511.9109	NA	NA	269011.3337	NA	17198.55814	NA	NA	NA	NA	NA	NA	NA	138545.4686	128374.5772	NA	NA	NA	NA	NA	NA	NA	NA	NA
1/sp/O94925/GLSK_HUMAN	298008.4884	240907.2748	515264.154	221969.2032	NA	479110.8634	139509.1286	209995.662	158047.6436	386470.8297	NA	228209.6069	294927.3314	52136.279	226877.3881	577715.6294	355625.6848	731247.3673	280958.9826	280958.9826	263967.3557	173951.6205	214746.4081	322737.1211	292989.9474	173071.6072	NA	334118.4211	284942.6987	174094.4245	279018.2571	405684.8777	NA	180295.0172	466009.5516	164759.257	413481.1011	62315.67258	443938.4063	186330.2711	121449.7504	513498.309	141207.9574	584097.2976	97966.44036	NA	108817.8591	126607.2065	291512.4133
1/sp/O94927/HAUS5_HUMAN	NA	NA	NA	NA	NA	76331.98032	NA	NA	NA	NA	NA	NA	72716.74492	NA	NA	NA	NA	85284.73984	NA	34159.51805	NA	NA	NA	NA	NA	125732.6666	NA	NA	NA	623487.0199	NA	NA	NA	NA	NA	NA	NA	NA	NA	NA	NA	NA	NA	NA	NA	NA	NA	NA	88292.29969
1/sp/O94966/UBP19_HUMAN	NA	168221.1992	NA	71220.25595	NA	NA	NA	42938.97106	NA	NA	31433.16666	NA	381150.1716	NA	202842.4388	NA	NA	NA	NA	139509.1286	NA	NA	170569.4797	NA	195932.8807	257878.1999	NA	NA	NA	NA	NA	NA	NA	141456.6034	NA	NA	NA	NA	NA	NA	NA	NA	137588.4652	131983.6779	NA	NA	82379.62851	NA	322737.1211
1/sp/O94973/AP2A2_HUMAN	155871.755	223728.5283	166549.0835	212927.0922	131072	114898.4651	262144	167059.2105	149522.1818	535304.4054	98647.85084	113316.624	95287.5429	184083.3988	267064.5787	177786.8011	282913.2068	124001.6679	168221.1992	256749.1545	164759.257	223326.155	256545.3153	256749.1545	339364.306	261934.0278	NA	121449.7504	124773.5526	277871.1073	135694.2441	226633.248	150042.1863	275176.9303	170569.4797	241221.6715	392695.7716	235477.5874	101421.2194	333903.5309	96617.70742	128374.5772	194550.9766	164700.6054	191900.6403	159146.9519	365602.1369	198668.0018	215530.294
1/sp/O94979/SC31A_HUMAN	590539.4256	1226480.474	754231.7215	794672.0072	412829.292	1238360.561	894052.4843	783731.5229	1070608.811	726196.2728	216132.1867	772941.6594	1703416.738	632190.5744	1370916.766	995606.8271	998913.3414	1364555.837	1645392.11	70239.74564	1679965.296	917572.0142	1012122.612	1155431.259	1523241.585	1031100.466	309590.1402	978356.0021	2557107.828	1741415.248	1204497.526	1093104.578	130044.8866	869604.5721	1318074.056	663620.9931	920304.662	296583.7239	1290948.484	1111452.35	422912.5947	1139524.095	949203.2899	1031993.659	389158.9469	336442.3985	1246260.637	932019.1032	2039795.206
1/sp/O94992/HEXI1_HUMAN	NA	NA	140171.0719	161368.5605	72716.74492	NA	162490.9676	172950.5409	126607.2065	86475.27044	88185.66905	87682.42023	329518.5141	NA	191900.6403	NA	249728.3354	NA	99334.0009	394591.4034	100720.6519	NA	450135.5555	131983.6779	160783.0228	249112.4527	NA	NA	163561.8821	205247.1244	NA	208545.116	NA	180295.0172	143431.264	85284.73984	106463.5461	90147.50859	187951.3823	177812.8424	205674.0138	NA	64723.61143	103552.2948	NA	NA	136638.0722	NA	142440.5119
1/sp/O95049/ZO3_HUMAN	403850.8259	498526.9507	868093.732	606437.7346	148489.3566	320507.813	1078055.484	1012857.652	1545883.319	NA	780105.9013	517069.9722	731247.3673	1100707.721	682471.1101	834180.464	762300.3432	299044.3635	496006.6715	691802.1635	NA	400099.6941	1154611.182	365623.6837	893342.6751	521980.3604	NA	649963.8706	756051.8063	655937.0281	450135.5555	422912.5947	NA	736333.595	254975.6585	156955.9288	596338.7144	890624.2729	479110.8634	665634.9485	757034.7501	434802.286	451918.738	639262.1415	320507.813	606437.7346	558160.4393	NA	840595.6301
1/sp/O95071/UBR5_HUMAN	NA	NA	NA	134756.9355	NA	38165.99016	NA	NA	NA	NA	NA	NA	NA	NA	56658.31199	NA	144428.9073	94629.34376	25709.25172	139509.1286	NA	NA	NA	93326.55362	NA	NA	NA	NA	166679.234	77480.91136	NA	NA	NA	97966.44036	NA	NA	NA	NA	63303.60325	NA	66913.05067	NA	NA	113316.624	NA	NA	39628.29854	NA	62866.33332
1/sp/O95081/AGFG2_HUMAN	NA	149522.1818	NA	NA	55878.28027	263967.3557	NA	13216.01858	44453.2106	NA	NA	NA	NA	NA	174802.5011	32995.91946	NA	40905.29543	NA	NA	NA	NA	202861.9304	NA	153701.2769	150562.1908	NA	161368.5605	368166.7975	167059.2105	NA	NA	NA	NA	92681.90002	NA	NA	NA	NA	363098.1364	NA	123145.1258	93326.55362	347048.8777	NA	NA	225067.7778	NA	170831.7889
1/sp/O95084/PRS23_HUMAN	NA	NA	NA	NA	NA	NA	NA	NA	NA	NA	NA	NA	NA	NA	NA	NA	NA	NA	NA	NA	NA	NA	NA	NA	NA	NA	NA	NA	NA	NA	NA	NA	NA	NA	NA	NA	NA	NA	NA	391865.7614	NA	NA	NA	NA	NA	NA	NA	NA	NA
1/sp/O95139/NDUB6_HUMAN	NA	NA	NA	NA	NA	NA	NA	405684.8777	NA	NA	NA	NA	NA	NA	NA	NA	NA	NA	NA	NA	NA	NA	NA	NA	NA	1364555.837	NA	NA	NA	NA	NA	NA	NA	1600398.776	NA	NA	1238360.561	1388549.127	NA	NA	NA	NA	NA	NA	NA	NA	NA	NA	NA
1/sp/O95140/MFN2_HUMAN	130529.3459	65906.80874	210552.2499	163621.1817	NA	189258.6875	NA	NA	22851.48023	143431.264	47314.67188	122294.5003	358099.2571	169391.2702	369506.0512	101494.081	260333.2391	141456.6034	204253.3196	NA	50360.32594	87578.36678	358099.2571	262144	239139.2311	165677.0308	NA	237900.7015	127706.6938	144560.7378	171755.8842	108700.5715	NA	163621.1817	179049.6285	114898.4651	243118.7004	94460.41178	258534.9861	150562.1908	NA	229796.9302	149254.9831	256610.3243	94629.34376	NA	117264.0726	40622.74191	391865.7614
1/sp/O95154/ARK73_HUMAN	230631.5287	374212.075	724035.8954	NA	246954.0648	180295.0172	958221.7268	659037.0281	1100707.721	520666.4782	1403053.533	535304.4054	649963.8706	327242.3634	533152.7796	308151.2114	1212875.469	360590.0344	231395.2943	789182.8067	370727.6001	369464.9491	948397.8297	632190.5744	1026996.618	461166.393	211456.2973	303218.8673	733907.3729	923963.5084	146445.0598	479110.8634	256847.8455	531606.7877	189258.6875	411348.0275	703145.1279	769493.5158	263967.3557	1773777.38	958221.7268	492580.5031	237814.4815	1161704.687	279018.2571	1019902.634	509852.0736	100720.6519	166375.6599
1/sp/O95159/ZFPL1_HUMAN	NA	NA	NA	NA	NA	NA	NA	NA	NA	NA	NA	NA	NA	NA	200049.847	NA	NA	NA	NA	NA	NA	NA	150562.1908	NA	475801.4029	NA	NA	NA	324981.9353	212927.0922	NA	NA	NA	NA	NA	NA	NA	NA	NA	535304.4054	NA	NA	NA	NA	NA	NA	NA	NA	NA
1/sp/O95163/ELP1_HUMAN	126607.2065	108550.4911	152663.9606	383801.2807	217401.143	262144	NA	368166.7975	131072	475801.4029	NA	NA	329518.5141	479110.8634	248861.7389	NA	355625.6848	NA	208545.116	NA	NA	NA	196943.4901	NA	263626.9852	431798.8873	NA	NA	427171.9544	406659.8305	305327.9213	249728.3354	NA	394591.4034	NA	NA	156989.8645	NA	161368.5605	214408.1172	NA	NA	188635.4144	161942.1591	NA	123145.1258	213115.536	NA	175364.8405
1/sp/O95164/UBL3_HUMAN	NA	NA	NA	NA	NA	NA	NA	NA	31216.04192	NA	NA	NA	NA	NA	77935.87749	NA	NA	82952.62414	NA	NA	NA	NA	NA	149522.1818	80684.28027	NA	NA	217401.143	60724.87522	NA	NA	NA	NA	NA	NA	NA	NA	NA	NA	NA	NA	NA	NA	NA	NA	NA	NA	NA	246290.2516
1/sp/O95168/NDUB4_HUMAN	1289948.589	2294336.978	2997318.631	1943196.007	541522.2829	3134926.091	2710260.323	1645392.11	4621725.035	778317.8938	598733.0167	3290784.22	1578365.613	1355130.162	2281113.984	1356103.695	2186209.155	3070410.245	2442623.37	1155431.259	506428.826	1427066.831	3007222.116	3886392.014	3671976.942	2849931.967	184083.3988	1751306.3	1219164.919	3333345.698	2156110.968	778317.8938	383334.1913	4402830.885	1838375.442	402882.6075	2532960.764	2784754.956	2511294.86	898411.1288	1163467.919	1864038.206	1692129.38	4351413.05	343511.7685	677565.0809	2885706.769	1026996.618	2879565.232
1/sp/O95169/NDUB8_HUMAN	499412.0957	753278.4007	1142018.473	1204497.526	NA	811369.7553	1246974.04	437826.5751	1851162.354	479110.8634	NA	958221.7268	492580.5031	212927.0922	703723.0794	206385.9043	1026996.618	811369.7553	434802.286	822696.055	NA	502501.479	619180.2805	1432397.028	1101701.031	1424095.471	NA	431798.8873	527934.7114	942140.0076	741455.2002	NA	NA	1668360.928	641015.6259	116502.3879	869780.0242	1951109.955	746612.4289	148489.3566	881743.7995	751805.5291	246308.6194	1020588.168	NA	324981.9353	654292.8343	589854.6628	324781.7175
1/sp/O95171/SCEL_HUMAN	197679.731	121807.497	NA	NA	107204.0586	NA	NA	NA	NA	NA	NA	NA	NA	NA	NA	282913.2068	NA	NA	NA	NA	NA	NA	110217.9749	767602.5614	NA	NA	NA	23170.47501	NA	NA	NA	NA	NA	NA	NA	NA	NA	NA	NA	NA	NA	NA	NA	76862.91123	NA	NA	NA	NA	NA
1/sp/O95182/NDUA7_HUMAN	459112.322	1045296.241	1322848.668	1179709.326	398910.0241	1273175.615	1703416.738	746612.4289	1997826.683	546552.2888	158047.6436	912838.4275	NA	627823.7151	1510927.155	410013.656	1139524.095	938501.8088	338782.5404	677565.0809	932019.1032	1529034.453	509951.3171	1026996.618	2111941.767	2306445.044	NA	313911.8575	1085553.953	1909467.534	1204497.526	NA	273276.1444	2375829.706	1273175.615	517069.9722	1430550.036	1872882.701	992013.343	560199.8002	805765.215	985161.0063	797900.4224	1686790.282	554181.8744	NA	1191566.83	542776.9764	1063303.53
1/sp/O95197/RTN3_HUMAN	1228360.069	443335.4746	569068.6424	117312.7261	581733.9594	581733.9594	160253.9065	NA	176584.5994	284881.0238	126607.2065	NA	1462494.735	296978.7132	606437.7346	431798.8873	279018.2571	696614.0281	414209.1793	619180.2805	130166.6196	152774.0031	179049.6285	417090.232	NA	507893.8724	273276.1444	550353.8606	784741.8343	151609.4336	542776.9764	343511.7685	NA	912838.4275	279018.2571	307451.6449	466485.8228	185524.1286	524288	163621.1817	327242.3634	778317.8938	572312.9836	369989.9603	294927.3314	NA	NA	139509.1286	736333.595
1/sp/O95202/LETM1_HUMAN	511434.3316	351364.3783	234206.1726	422912.5947	123065.9243	327242.3634	370727.6001	95950.32017	320507.813	485799.0018	189682.695	269513.871	614903.2899	NA	290078.0421	492580.5031	440871.8998	527934.7114	65991.83893	1374047.074	244589.0005	275176.9303	584149.4425	251465.3333	397600.8771	532188.774	NA	249728.3354	187626.3006	194579.4734	273276.1444	649963.8706	NA	632190.5744	254975.6585	88292.29969	234691.8879	640189.0736	1273175.615	537786.8107	469250.9044	482443.343	357283.4474	552947.2026	114898.4651	171755.8842	172950.5409	NA	456419.2137
1/sp/O95210/STBD1_HUMAN	1147775.02	396754.76	1554614.631	282913.2068	207163.2326	546552.2888	375902.7645	1299927.741	767602.5614	275176.9303	256755.3223	450135.5555	726196.2728	NA	565415.7884	386470.8297	422912.5947	623487.0199	422912.5947	958221.7268	151609.4336	275254.8484	339921.1446	280958.9826	413330.0562	459514.4441	65083.30978	211456.2973	576711.9135	418303.1926	NA	NA	NA	459593.8604	428816.2345	964886.6859	487511.9231	732325.2764	414209.1793	524288	469250.9044	489178.0011	754390.8775	499648.6554	453266.4959	721180.0687	355847.2395	NA	440832.5532
1/sp/O95218/ZRAB2_HUMAN	69152.91983	146412.1764	419446.0018	NA	71312.06627	269513.871	301124.3816	431798.8873	167059.2105	55878.28027	NA	77397.53506	236257.4013	208545.116	193410.5689	31216.04192	152663.9606	277090.9372	129267.493	185363.8	100024.9235	122784.8021	228902.1768	NA	164411.1479	368602.9831	18179.18623	202842.4388	187523.8864	157431.8039	125732.6666	100024.9235	44562.48679	320507.813	318293.9038	42347.81755	129769.1466	192561.8659	49667.00045	139191.3036	202842.4388	150562.1908	192711.2897	NA	115697.6471	NA	95551.44978	NA	253077.4941
1/sp/O95219/SNX4_HUMAN	668236.8422	337265.4776	258534.9861	260333.2391	94629.34376	469250.9044	NA	73731.83285	108700.5715	191900.6403	NA	479110.8634	706338.3975	NA	352538.7223	125914.426	153725.8225	389158.9469	475801.4029	20031.73831	65536	88292.29969	376446.1701	134756.9355	403808.1383	340490.3616	81245.48382	397336.0036	714005.3237	421081.1546	485799.0018	265803.3939	NA	164759.257	440871.8998	NA	502930.6666	NA	817013.2783	284881.0238	NA	343511.7685	345901.0818	487229.988	NA	NA	513498.309	138545.4686	715612.3413
1/sp/O95232/LC7L3_HUMAN	108700.5715	352823.3712	817719.9458	945029.6051	300877.6891	659037.0281	687023.5369	1116073.028	459593.8604	524288	353041.2032	509951.3171	789182.8067	610655.8426	359945.0784	394779.6082	721180.0687	736333.595	677565.0809	531606.7877	593957.4265	438857.6333	701205.1389	434802.286	922354.9348	804401.8752	NA	475801.4029	630380.6184	500244.7081	558036.5142	479110.8634	216737.6988	887876.8127	363098.1364	169391.2702	586786.1551	652538.6598	253214.413	507025.0654	696614.0281	632190.5744	614110.4079	285821.6262	127487.8293	162490.9676	474050.6504	167059.2105	598085.7768
1/sp/O95236/APOL3_HUMAN	NA	NA	NA	NA	NA	47975.16008	NA	NA	NA	16497.95973	NA	NA	NA	NA	37136.6085	NA	NA	NA	NA	NA	NA	NA	NA	NA	NA	NA	NA	NA	NA	NA	NA	NA	NA	NA	NA	NA	NA	NA	NA	NA	NA	NA	NA	NA	NA	NA	NA	NA	NA
1/sp/O95239/KIF4A_HUMAN	NA	NA	495703.855	NA	NA	520666.4782	NA	1048576	NA	NA	NA	NA	569762.0476	NA	NA	NA	440871.8998	466009.5516	NA	414209.1793	205674.0138	NA	NA	NA	294927.3314	252088.0725	NA	NA	NA	334118.4211	277090.9372	NA	NA	NA	NA	NA	303400.9885	237900.7015	NA	NA	375902.7645	NA	306436.8405	202842.4388	NA	NA	NA	NA	459593.8604
1/sp/O95248/MTMR5_HUMAN	32316.87326	NA	NA	NA	24154.42686	21769.18838	NA	NA	NA	NA	NA	NA	NA	NA	NA	NA	NA	29944.42896	NA	NA	NA	NA	NA	NA	NA	NA	NA	NA	63743.91463	24491.61009	NA	NA	NA	NA	15716.58333	NA	NA	NA	NA	NA	NA	NA	NA	NA	NA	NA	NA	NA	13777.24687
1/sp/O95249/GOSR1_HUMAN	NA	NA	NA	65991.83893	NA	NA	NA	NA	NA	NA	NA	NA	NA	NA	NA	33225.42423	84110.59962	NA	116502.3879	NA	NA	NA	NA	92681.90002	NA	161368.5605	NA	NA	378517.375	NA	40905.29543	NA	NA	110984.6016	NA	NA	NA	NA	NA	NA	NA	NA	NA	NA	NA	NA	NA	NA	NA
1/sp/O95251/KAT7_HUMAN	NA	NA	210076.3816	NA	NA	132901.6969	NA	95287.5429	58251.19395	NA	NA	NA	134756.9355	NA	121449.7504	NA	16384	168221.1992	74761.09088	169391.2702	NA	NA	160253.9065	65536	185363.8	171987.5527	NA	70239.74564	142440.5119	NA	85877.94212	55492.30079	NA	105728.1487	NA	NA	125841.4179	56242.39965	25006.23088	53974.86091	82952.62414	NA	179357.0116	NA	NA	NA	58656.36305	NA	75804.71682
1/sp/O95292/VAPB_HUMAN	668236.8422	706870.1185	1098742.742	1493224.858	1171560.478	1691650.379	358099.2571	1412676.795	353169.1988	1155431.259	267652.2027	881743.7995	863597.7745	1355130.162	1209498.856	1202672.114	1432397.028	1956712.004	1212875.469	288857.8147	513498.309	1238360.561	1374047.074	912838.4275	2582711.605	377756.6757	1108363.749	1048576	3118059.3	603913.593	542776.9764	422912.5947	583153.6922	645474.2422	1238360.561	602248.7631	685631.5916	200049.847	1163467.919	936169.4597	72214.45367	2141217.621	644166.4779	1330795.883	109456.6438	NA	736463.2943	52498.9155	1404265.108
1/sp/O95294/RASL1_HUMAN	133826.1013	109582.6613	NA	NA	NA	NA	76862.91123	NA	NA	NA	NA	NA	NA	NA	NA	NA	NA	NA	NA	73222.52988	NA	NA	99334.0009	132901.6969	72552.6102	NA	NA	NA	70975.29318	NA	NA	124864.1677	NA	NA	NA	NA	102126.6598	NA	72716.74492	25531.66495	NA	NA	NA	165905.2483	NA	NA	NA	NA	NA
1/sp/O95295/SNAPN_HUMAN	171755.8842	188506.8194	136471.7825	26249.45775	NA	307451.6449	163621.1817	153725.8225	154795.0701	205674.0138	NA	76862.91123	309590.1402	132901.6969	191267.2346	185363.8	134756.9355	220435.9499	180295.0172	70239.74564	NA	155871.755	211456.2973	147463.6657	162024.1325	173449.5788	211456.2973	381150.1716	314362.0819	172664.9945	98647.85084	190575.0858	NA	89524.81427	170569.4797	NA	129779.5777	NA	207104.5897	65536	NA	124001.6679	155871.755	189919.9131	NA	NA	128812.1128	51418.50344	182180.455
1/sp/O95297/MPZL1_HUMAN	NA	NA	NA	NA	NA	NA	NA	NA	NA	NA	NA	NA	273276.1444	NA	NA	NA	275176.9303	241221.6715	NA	NA	NA	158047.6436	NA	309590.1402	225067.7778	NA	NA	NA	292890.1195	NA	NA	NA	NA	343511.7685	NA	NA	52864.07433	NA	NA	NA	NA	NA	71220.25595	101421.2194	NA	NA	NA	NA	NA
1/sp/O95298/NDUC2_HUMAN	324866.247	301226.0134	508228.9712	237900.7015	81245.48382	682277.9187	248003.3357	NA	338782.5404	175364.8405	39511.9109	249728.3354	NA	535304.4054	672884.797	73339.1085	472514.8025	619180.2805	456419.2137	NA	NA	259667.0143	67378.46774	602248.7631	659837.85	970892.9063	229796.9302	NA	246290.2516	228709.1495	502930.6666	NA	NA	978356.0021	402882.6075	177812.8424	459813.0689	288885.5717	NA	NA	NA	641015.6259	370165.7636	557569.7233	NA	NA	397336.0036	164759.257	654484.7268
1/sp/O95299/NDUAA_HUMAN	440914.2641	469355.3414	1710572.868	938501.8088	349686.8094	857632.469	741455.2002	228209.6069	919187.7208	265803.3939	63743.91463	428816.2345	402882.6075	311743.51	565462.5679	316095.2872	839982.648	757034.7501	535304.4054	610655.8426	391865.7614	741473.012	450135.5555	1131652.827	909650.4252	1405624.487	NA	687023.5369	382160.4	421568.2239	762300.3432	677565.0809	NA	1813065.984	746612.4289	531606.7877	810725.5899	1523620.316	701459.3618	194424.9923	542776.9764	869604.5721	530683.1808	699406.8858	251465.3333	161368.5605	304158.6103	431798.8873	524112.1413
1/sp/O95302/FKBP9_HUMAN	776412.4778	1432841.807	2649740.365	964886.6859	590549.1228	2279048.19	1100707.721	2097152	636587.8075	231395.2943	1113586.509	1503611.058	NA	925581.177	1522923.2	601472.1985	2097152	2425750.938	2025715.304	517069.9722	1600398.776	469250.9044	740357.604	2884720.275	661318.1243	1123098.543	NA	2216727.498	1727684.615	1286313.822	2053993.236	3651353.71	NA	2617938.907	2326935.837	NA	2287149.265	1177021.752	1679965.296	649963.8706	1567463.046	1493224.858	1766630.393	799543.8346	741455.2002	772941.6594	1436184.302	691802.1635	1323992.738
1/sp/O95319/CELF2_HUMAN	NA	83380.98521	NA	NA	NA	121449.7504	143431.264	NA	NA	NA	NA	NA	NA	NA	NA	66450.84847	NA	NA	116502.3879	437826.5751	NA	NA	171755.8842	57449.23255	65083.30978	179121.2089	NA	NA	140479.4913	28526.20086	NA	NA	NA	NA	NA	25888.07371	35364.15085	NA	NA	NA	NA	NA	NA	NA	NA	NA	70728.30171	NA	46987.84557
1/sp/O95336/6PGL_HUMAN	3384032.266	3407824.209	9138101.043	5611674.895	2271831.668	5383078.376	8330663.652	7005225.202	5849978.939	4402830.885	2373340.436	7826848.017	4223477.691	4653871.675	6976420.078	5236003.595	6766601.515	4526611.309	5199710.965	5092702.46	5163793.937	3858147.967	8979013.817	6673443.712	7424275.244	6281337.285	1238360.561	7053950.396	4996461.496	5045371.738	6536106.226	3049201.373	5218045.081	7560236.841	5458223.35	2201415.442	6379380.567	3931666.583	5496188.295	6343212.345	6226543.15	5534417.308	4937045.799	5813442.978	4589800.448	5272296.225	6899705.636	4402830.885	7398583.248
1/sp/O95340/PAPS2_HUMAN	323716.5629	313284.0391	129659.4195	294927.3314	184083.3988	336442.3985	828418.3586	701459.3618	1838375.442	331810.4966	66389.85699	360590.0344	964886.6859	636587.8075	522456.9735	140479.4913	569762.0476	527934.7114	156955.9288	334118.4211	282913.2068	148084.4962	290291.961	226633.248	576785.8978	416577.302	92681.90002	237900.7015	438035.4014	596581.1564	322737.1211	701459.3618	NA	475801.4029	345901.0818	155871.755	810124.3785	324723.9245	116502.3879	731247.3673	517069.9722	437826.5751	224665.9876	279346.7567	63303.60325	542776.9764	572819.7017	184083.3988	425200.538
1/sp/O95347/SMC2_HUMAN	NA	233004.7758	239401.3893	211456.2973	NA	174153.507	111756.5605	641015.6259	NA	207104.5897	NA	70239.74564	912838.4275	50710.60971	NA	40063.47662	316095.2872	296978.7132	260333.2391	386470.8297	254975.6585	26068.1395	363098.1364	NA	408506.6391	401954.2276	NA	NA	282974.376	171755.8842	414209.1793	176584.5994	74761.09088	539027.7419	NA	57449.23255	334941.5068	NA	NA	100720.6519	NA	194579.4734	285700.9756	NA	63303.60325	NA	NA	NA	513498.309
1/sp/O95352/ATG7_HUMAN	246569.8479	180020.9368	104146.628	172950.5409	65991.83893	176584.5994	212927.0922	89524.81427	172950.5409	425854.1844	90774.5341	97966.44036	200049.847	92041.69938	156971.011	187951.3823	190575.0858	126607.2065	200049.847	242899.5009	194579.4734	118104.012	234951.6687	NA	237075.1488	135768.5814	NA	96617.70742	167209.9696	211302.8416	140479.4913	174153.507	NA	142440.5119	128374.5772	32093.64431	161430.5885	NA	180295.0172	133826.1013	NA	87682.42023	87497.16176	114249.0341	132901.6969	NA	156962.7769	193235.4148	195975.2437
1/sp/O95359/TACC2_HUMAN	NA	NA	NA	NA	NA	NA	197295.7017	248003.3357	NA	NA	NA	NA	NA	NA	215899.4436	NA	NA	NA	NA	NA	NA	NA	62865.46662	NA	87369.40718	209995.662	NA	NA	506428.826	16384	NA	NA	NA	NA	NA	NA	NA	NA	111756.5605	NA	NA	136638.0722	NA	64633.74652	NA	NA	68794.23258	NA	NA
1/sp/O95361/TRI16_HUMAN	387267.0492	319921.5883	51063.32989	NA	NA	26432.03717	127487.8293	42938.97106	NA	305327.9213	NA	131072	546552.2888	NA	239555.4317	NA	NA	80684.28027	NA	275176.9303	NA	144428.9073	NA	324981.9353	NA	NA	NA	NA	275176.9303	128374.5772	NA	279018.2571	82952.62414	NA	NA	NA	42642.36992	NA	154795.0701	NA	NA	NA	95950.32017	39511.9109	81810.59085	NA	NA	NA	199376.0838
1/sp/O95363/SYFM_HUMAN	NA	50360.32594	NA	159146.9519	NA	56658.31199	98647.85084	42347.81755	10015.86915	NA	NA	123145.1258	NA	NA	44762.40713	NA	NA	119777.7158	92681.90002	NA	NA	NA	105172.1573	85284.73984	82379.62851	NA	NA	NA	66760.92068	153725.8225	NA	156955.9288	NA	88906.4212	NA	NA	147936.8021	NA	139509.1286	NA	NA	NA	NA	56266.94444	NA	NA	89524.81427	NA	70254.93229
1/sp/O95372/LYPA2_HUMAN	207409.8761	292890.1195	531606.7877	NA	110984.6016	NA	NA	NA	NA	NA	343511.7685	NA	NA	263967.3557	10884.59419	NA	NA	NA	NA	NA	NA	NA	NA	NA	NA	368347.6381	NA	NA	277090.9372	NA	NA	NA	NA	NA	NA	NA	419991.324	161368.5605	NA	NA	NA	NA	223368.2928	340430.9492	NA	NA	142440.5119	NA	NA
1/sp/O95373/IPO7_HUMAN	969464.8835	1110252.079	1637487.585	932019.1032	752892.3401	1739209.144	1600398.776	4136559.777	1085553.953	659037.0281	708903.7449	938501.8088	4282435.243	1179709.326	1140067.604	668839.8783	2247671.861	2581896.969	1318074.056	1171560.478	1139524.095	563621.6457	1147535.687	1070608.811	1467868.518	2226388.946	706338.3975	1041332.956	2721270.961	1301630.666	1788104.969	1355130.162	253145.996	2279048.19	1204497.526	1482910.4	1949954.006	666748.0652	1472667.19	1871629.773	1318074.056	1825676.855	1348755.856	973130.9805	1238360.561	479110.8634	1082949.048	663620.9931	1546195.217
1/sp/O95376/ARI2_HUMAN	NA	NA	70239.74564	105728.1487	NA	NA	32995.91946	NA	NA	NA	NA	NA	187951.3823	NA	152663.9606	NA	182811.8418	NA	NA	109456.6438	NA	NA	NA	NA	79023.8218	98244.17102	NA	NA	38724.77913	6700.253664	NA	NA	NA	80684.28027	NA	NA	63303.60325	NA	NA	NA	NA	NA	NA	NA	NA	NA	NA	NA	143431.264
1/sp/O95379/TFIP8_HUMAN	531964.1103	303218.8673	104997.831	NA	105079.0408	NA	82379.62851	NA	NA	NA	33689.23387	NA	NA	NA	NA	NA	101421.2194	NA	NA	NA	NA	NA	NA	134756.9355	NA	93326.55362	NA	82379.62851	246290.2516	56266.94444	46340.95001	NA	47975.16008	NA	NA	NA	184083.3988	NA	NA	NA	NA	NA	189258.6875	118557.7318	301124.3816	NA	26249.45775	NA	NA
1/sp/O95391/SLU7_HUMAN	NA	NA	99354.04261	141456.6034	NA	NA	97289.73672	NA	NA	NA	NA	76331.98032	146445.0598	NA	NA	NA	97289.73672	85284.73984	NA	146445.0598	NA	NA	47314.67188	NA	25355.30485	195095.2012	NA	115697.6471	NA	NA	NA	NA	NA	189258.6875	NA	NA	88906.4212	25355.30485	NA	79573.47594	NA	118128.7006	38698.76753	NA	NA	NA	NA	NA	65991.83893
1/sp/O95394/AGM1_HUMAN	93907.49214	120056.5207	165042.1072	NA	200948.1512	110217.9749	237900.7015	75281.09539	122294.5003	59888.85792	325332.0213	260333.2391	169391.2702	107949.7218	147534.0002	182977.5477	265803.3939	31216.04192	256749.1545	260333.2391	218913.2876	349319.9428	230811.819	244589.0005	251028.4406	239527.9929	NA	112533.8889	253281.6201	163239.0569	318293.9038	38165.99016	46987.84557	136638.0722	170569.4797	NA	360303.7535	139509.1286	66913.05067	65482.36205	153725.8225	265803.3939	263624.6171	89524.81427	NA	30362.43761	232465.7338	88906.4212	271414.5665
1/sp/O95395/GCNT3_HUMAN	515193.7457	237900.7015	NA	NA	565557.2029	NA	NA	NA	151609.4336	NA	214408.1172	NA	NA	NA	NA	290866.9797	NA	NA	NA	NA	NA	NA	762300.3432	NA	NA	NA	NA	NA	NA	NA	NA	NA	NA	50710.60971	NA	NA	122294.5003	NA	NA	NA	87682.42023	NA	NA	NA	164759.257	NA	NA	NA	NA
1/sp/O95396/MOCS3_HUMAN	NA	112605.6716	651955.9511	614903.2899	NA	558036.5142	205674.0138	614903.2899	290866.9797	NA	NA	542776.9764	NA	577715.6294	417090.232	154795.0701	645474.2422	672884.797	318293.9038	30152.70894	311743.51	121642.9807	243492.3018	277090.9372	850013.7176	214614.7497	NA	129267.493	317906.5374	184797.7787	154795.0701	64633.74652	NA	496006.6715	NA	NA	189190.0964	265803.3939	365623.6837	157842.4325	482443.343	469250.9044	549644.2114	327525.4084	52864.07433	NA	219616.0477	NA	226447.7599
1/sp/O95400/CD2B2_HUMAN	171378.7983	423446.3614	863784.4944	561917.9651	224355.1089	919187.7208	431798.8873	1255647.43	479110.8634	117312.7261	399254.3495	912838.4275	691802.1635	585780.239	609250.0115	308544.5085	1147450.112	998913.3414	577715.6294	627823.7151	NA	506026.7603	525979.9583	585780.239	538262.4334	870997.6512	269513.871	1282031.252	521405.1229	442253.5445	696614.0281	598088.7271	439792.5922	659037.0281	279018.2571	265803.3939	697216.5575	767819.9129	383801.2807	345300.1176	598088.7271	736333.595	393222.1094	357678.0572	204253.3196	32316.87326	562258.7845	282913.2068	433193.2604
1/sp/O95407/TNF6B_HUMAN	NA	NA	NA	NA	450786.2721	757034.7501	NA	NA	NA	422912.5947	1775924.261	NA	NA	NA	845825.1893	783298.4015	925581.177	NA	NA	NA	NA	NA	NA	NA	324981.9353	NA	NA	NA	NA	1255647.43	NA	NA	NA	1336473.684	NA	NA	NA	NA	NA	NA	NA	NA	NA	NA	NA	NA	NA	NA	894052.4843
1/sp/O95425/SVIL_HUMAN	125846.6343	352937.6695	349619.1082	135694.2441	114104.8034	113316.624	141456.6034	343511.7685	269513.871	31000.41697	165905.2483	193235.4148	118950.3507	269513.871	394082.6007	218833.949	469250.9044	299044.3635	440871.8998	253214.413	207104.5897	286862.528	160836.8505	389158.9469	110262.9703	281765.089	NA	593957.4265	296952.2088	266855.9582	408506.6391	546552.2888	784441.9193	254975.6585	627823.7151	1308969.454	456430.1782	120610.8357	212927.0922	179548.5738	231395.2943	736333.595	379167.194	153725.8225	672884.797	311743.51	375218.7667	437826.5751	370319.6963
1/sp/O95428/PPN_HUMAN	NA	NA	NA	NA	NA	NA	NA	NA	NA	NA	NA	NA	NA	NA	NA	NA	NA	NA	NA	NA	NA	NA	NA	NA	NA	NA	NA	NA	NA	NA	NA	NA	NA	NA	NA	NA	NA	NA	NA	NA	NA	NA	NA	NA	NA	NA	NA	NA	NA
1/sp/O95429/BAG4_HUMAN	NA	NA	NA	8480.890256	NA	NA	NA	NA	NA	17438.64107	NA	NA	NA	NA	NA	NA	58656.36305	41764.80264	NA	38967.93874	NA	NA	38698.76753	NA	64376.3609	62432.08384	NA	NA	21618.81761	17805.06399	NA	NA	NA	NA	NA	NA	NA	NA	NA	NA	NA	NA	NA	57216.6114	NA	NA	NA	NA	15393.14072
1/sp/O95433/AHSA1_HUMAN	1458028.904	2012009.724	1981450.6	3780118.42	1296206.06	1916443.454	2672947.369	4223477.691	1813065.984	4223477.691	2220225.027	1123835.93	5931641.602	2263305.655	2036156.847	1509080.635	3290784.22	1524600.686	2232146.057	4223477.691	2710260.323	1270058.728	3098315.303	1956712.004	3587758.302	3982316.161	757034.7501	1472667.19	2996786.585	2482432.392	2767208.654	1813065.984	1132087.82	2710260.323	1775753.625	2263305.655	2773565.684	1228799.076	1600398.776	2930202.23	3268053.113	2216727.498	1497182.611	2731382.577	1656836.717	1929773.372	2241861.836	1800542.222	2280944.593
1/sp/O95436/NPT2B_HUMAN	NA	NA	NA	NA	NA	NA	NA	NA	NA	NA	NA	NA	NA	NA	NA	NA	NA	NA	NA	NA	NA	NA	NA	NA	NA	NA	NA	NA	NA	NA	NA	NA	NA	NA	NA	NA	NA	NA	NA	NA	NA	NA	NA	NA	NA	NA	NA	NA	NA
1/sp/O95453/PARN_HUMAN	101421.2194	204269.6692	324257.9022	456419.2137	14972.21448	292890.1195	292890.1195	353169.1988	189258.6875	218913.2876	216646.727	334118.4211	205674.0138	378517.375	230349.1844	146445.0598	513498.309	400099.6941	106463.5461	263967.3557	180295.0172	203579.1414	278864.0605	205674.0138	421093.1182	396732.5386	NA	394591.4034	274430.5498	215153.0307	341138.9594	191900.6403	NA	475801.4029	144428.9073	NA	337213.4704	269572.143	348307.0141	232434.3521	338782.5404	156955.9288	244658.2575	198800.4385	NA	NA	166061.4849	124864.1677	255413.5089
1/sp/O95456/PSMG1_HUMAN	260333.2391	501237.9693	1101659.767	641015.6259	266008.9776	225067.7778	1070608.811	1739209.144	561917.9651	751805.5291	336052.3794	845825.1893	1131652.827	280958.9826	563302.2248	354335.2708	1299927.741	834180.464	593957.4265	1336473.684	303218.8673	477593.7763	787186.6503	422912.5947	1169919.805	1686416.129	NA	52864.07433	863308.1032	675203.3333	619180.2805	585780.239	330857.208	2201415.442	496006.6715	440871.8998	1443226.457	637117.5142	1393228.056	469344.0955	1123835.93	1012857.652	1260377.532	420474.8605	589854.6628	290866.9797	372480.801	299044.3635	883528.6718
1/sp/O95466/FMNL1_HUMAN	581096.9824	313384.9333	NA	172950.5409	268079.7213	462790.5885	277090.9372	NA	169391.2702	593957.4265	174582.5264	156955.9288	158047.6436	334118.4211	480159.6199	378179.9466	158047.6436	72214.45367	614903.2899	267652.2027	721180.0687	352974.0233	179524.1948	153725.8225	342798.8338	168415.7122	NA	212927.0922	169391.2702	543102.9826	341138.9594	49667.00045	85284.73984	185363.8	561917.9651	NA	300387.1928	NA	161368.5605	87682.42023	75804.71682	251465.3333	176584.5994	113716.177	440871.8998	89524.81427	497100.3568	687023.5369	369695.5044
1/sp/O95470/SGPL1_HUMAN	131072	240689.3636	215153.7804	290866.9797	NA	419991.324	313911.8575	143431.264	231395.2943	324981.9353	80126.95324	239555.4317	527934.7114	277090.9372	259868.0193	317347.4779	249728.3354	190575.0858	122294.5003	231395.2943	234625.4522	116926.3879	250214.423	237900.7015	365953.633	406976.6466	NA	329518.5141	298692.9253	286038.3746	341138.9594	56266.94444	NA	513498.309	169391.2702	288857.8147	196075.8638	37902.35841	378517.375	275906.2795	299044.3635	174153.507	210299.232	159146.9519	138545.4686	NA	237770.1266	190575.0858	306029.3424
1/sp/O95478/NSA2_HUMAN	144428.9073	342406.2222	358796.285	811369.7553	218913.2876	NA	NA	NA	150562.1908	513498.309	293604.9234	589854.6628	1019902.634	358099.2571	201441.3038	NA	839982.648	513498.309	472514.8025	906532.9919	NA	NA	783731.5229	NA	527934.7114	608999.4806	NA	324981.9353	643343.7278	348307.0141	NA	338782.5404	214408.1172	701459.3618	539027.7419	NA	630642.8956	229796.9302	822696.055	805765.215	NA	400099.6941	234625.4522	290866.9797	NA	NA	248003.3357	NA	374735.7568
1/sp/O95479/G6PE_HUMAN	162890.2845	311750.6153	313326.5355	531606.7877	112533.8889	573725.056	422912.5947	177812.8424	517069.9722	472514.8025	62432.08384	668236.8422	67847.12205	863597.7745	519170.6081	229320.0027	550353.8606	668236.8422	721180.0687	79573.47594	228209.6069	145169.9047	461657.6214	783731.5229	235177.9826	227559.1911	NA	1412676.795	446500.895	465238.357	550353.8606	502930.6666	119915.6161	606437.7346	542776.9764	226633.248	532083.3719	168221.1992	682277.9187	286210.0586	184083.3988	271388.4882	433192.3689	606609.4513	205674.0138	186653.1072	467091.2027	391865.7614	577045.9155
1/sp/O95486/SC24A_HUMAN	556332.5105	1028449.964	366038.751	731247.3673	394676.7186	875653.1502	614903.2899	527934.7114	863597.7745	428816.2345	475456.1096	593957.4265	1108363.749	645474.2422	795574.1435	348730.2556	542776.9764	641015.6259	998913.3414	794672.0072	402882.6075	451686.5724	677555.7397	589854.6628	577305.5911	584742.4434	NA	496006.6715	832417.9785	669209.6389	585780.239	711251.3696	97018.8847	581733.9594	845825.1893	373306.2145	522561.397	272698.7571	373306.2145	570516.7843	254975.6585	677565.0809	254403.4043	542147.7649	124864.1677	177812.8424	529257.9384	632190.5744	930884.8282
1/sp/O95487/SC24B_HUMAN	350729.6809	363412.1945	641549.0169	431798.8873	167203.7068	370727.6001	542776.9764	691802.1635	NA	434802.286	370807.7557	NA	565826.4137	443938.4063	309590.1402	246290.2516	NA	324981.9353	431798.8873	800199.3881	663620.9931	410045.509	817557.9184	443938.4063	378517.375	688870.7005	NA	221969.2032	324092.9542	762300.3432	NA	358099.2571	NA	271388.4882	391865.7614	145433.4898	423638.8304	587062.491	437826.5751	313911.8575	NA	400099.6941	434969.4184	357666.7804	NA	NA	333316.814	NA	636243.5898
1/sp/O95497/VNN1_HUMAN	728240.516	301124.3816	NA	NA	335237.9371	NA	NA	49323.92542	NA	83529.60527	97966.44036	NA	NA	231395.2943	336442.3985	118950.3507	260333.2391	NA	502930.6666	NA	NA	NA	NA	NA	NA	NA	NA	NA	NA	NA	35119.87282	NA	209995.662	NA	NA	NA	NA	NA	NA	NA	NA	NA	NA	NA	NA	NA	NA	NA	NA
1/sp/O95498/VNN2_HUMAN	132901.6969	NA	NA	NA	536723.2156	NA	NA	NA	NA	NA	NA	NA	NA	NA	NA	NA	NA	NA	NA	NA	NA	NA	NA	NA	NA	NA	NA	NA	NA	152663.9606	NA	NA	NA	NA	NA	NA	NA	NA	NA	NA	NA	NA	NA	NA	NA	NA	NA	NA	NA
1/sp/O95544/NADK_HUMAN	NA	NA	NA	NA	NA	NA	NA	NA	NA	NA	NA	NA	NA	NA	126607.2065	218913.2876	NA	NA	NA	NA	NA	NA	NA	NA	NA	144428.9073	NA	NA	36611.26494	NA	NA	NA	NA	NA	NA	NA	NA	NA	NA	NA	NA	NA	NA	NA	NA	NA	62679.40444	NA	NA
1/sp/O95551/TYDP2_HUMAN	NA	NA	NA	NA	50012.46176	NA	NA	NA	789182.8067	373306.2145	53974.86091	NA	NA	NA	NA	NA	NA	NA	NA	NA	NA	NA	668236.8422	NA	NA	601207.1106	NA	NA	520666.4782	NA	373306.2145	NA	NA	338782.5404	NA	NA	NA	291996.3052	645474.2422	NA	NA	411348.0275	NA	NA	NA	506428.826	NA	NA	NA
1/sp/O95562/SFT2B_HUMAN	NA	NA	NA	NA	NA	NA	NA	NA	NA	NA	NA	NA	NA	NA	NA	NA	NA	NA	NA	NA	NA	NA	NA	NA	NA	NA	NA	NA	NA	NA	NA	NA	NA	NA	NA	NA	NA	NA	NA	NA	NA	NA	NA	NA	NA	NA	NA	NA	NA
1/sp/O95563/MPC2_HUMAN	NA	230075.8147	309590.1402	NA	NA	197295.7017	236257.4013	NA	220435.9499	NA	NA	NA	145433.4898	NA	245741.5371	NA	133826.1013	258534.9861	167059.2105	419991.324	NA	82952.62414	102837.0069	292890.1195	282913.2068	130886.3323	NA	NA	NA	130263.2401	290866.9797	610655.8426	NA	231395.2943	NA	405684.8777	271388.4882	189572.9109	NA	41189.81426	71715.63201	345901.0818	272220.2694	440871.8998	NA	NA	100024.9235	158047.6436	358099.2571
1/sp/O95571/ETHE1_HUMAN	10872568.66	7631790.416	8797875.262	9770493.481	4461824.967	7826848.017	21383578.95	9053222.619	34979346.48	4136559.777	9387271.629	31307392.07	6766601.515	12539704.37	15941444.81	4288389.418	6014444.233	9635980.21	12453086.3	6908782.196	3028139	5224212.708	29480934.84	14504527.87	14886093.47	7544040.551	2343120.956	8046890.665	10103973.59	7614878.687	4621725.035	8215972.944	1629556.712	11068834.62	5534417.308	3968053.372	5329570.672	25801818.07	20655175.75	8979829.386	8684431.622	5809570.183	8159417.08	14142654.97	3626131.967	19540986.96	10857726.26	4282435.243	17123995.25
1/sp/O95573/ACSL3_HUMAN	668426.0577	501098.324	480299.8532	290866.9797	229168.3257	912838.4275	425854.1844	585780.239	431798.8873	1131652.827	632615.5049	440871.8998	1589344.014	208545.116	329526.43	366230.7233	546552.2888	789182.8067	459593.8604	845825.1893	228209.6069	262029.6474	1040377.176	345901.0818	490263.4868	428317.5038	NA	417090.232	879807.9522	542043.3747	726196.2728	535304.4054	249824.3277	945029.6051	517069.9722	546552.2888	411311.3159	456056.8518	502930.6666	617031.628	932019.1032	751805.5291	664402.3012	350738.1064	428816.2345	517069.9722	218890.8195	202842.4388	542116.4122
1/sp/O95602/RPA1_HUMAN	NA	148751.0211	961538.378	170569.4797	NA	509951.3171	389158.9469	677565.0809	NA	107949.7218	NA	118950.3507	502930.6666	419991.324	223673.6942	NA	318293.9038	757034.7501	469250.9044	682277.9187	246290.2516	49667.00045	227699.4968	292890.1195	214911.0652	374769.4938	NA	237900.7015	550351.1458	304041.6085	284881.0238	355625.6848	NA	355625.6848	258534.9861	NA	430850.8832	222770.9976	220435.9499	170006.4816	386470.8297	288857.8147	345370.1559	265328.3988	NA	NA	121449.7504	NA	352753.7977
1/sp/O95630/STABP_HUMAN	46786.95659	NA	187951.3823	26249.45775	57121.72834	38967.93874	184083.3988	212927.0922	NA	NA	128603.3596	150562.1908	165905.2483	NA	144428.9073	NA	46663.27681	142440.5119	NA	207104.5897	NA	NA	201730.2185	NA	191916.8763	203017.2435	NA	162490.9676	231346.9331	154342.1384	NA	360590.0344	NA	228209.6069	NA	NA	163621.1817	NA	114898.4651	177812.8424	NA	NA	NA	NA	NA	NA	79573.47594	NA	86885.57859
1/sp/O95639/CPSF4_HUMAN	NA	25006.23088	194579.4734	150562.1908	NA	114104.8034	52864.07433	25531.66495	NA	111756.5605	NA	NA	185363.8	NA	67847.12205	82952.62414	128374.5772	123145.1258	NA	76331.98032	NA	64187.28862	NA	95950.32017	106959.8299	40063.47662	NA	NA	144428.9073	NA	112533.8889	NA	NA	117312.7261	NA	NA	201441.3038	NA	90147.50859	NA	NA	95287.5429	170569.4797	72214.45367	NA	NA	NA	NA	193235.4148
1/sp/O95671/ASML_HUMAN	100720.6519	13777.24687	NA	NA	10809.40881	NA	91405.92092	NA	NA	NA	NA	NA	NA	NA	48644.86836	NA	NA	NA	53231.77305	NA	67847.12205	NA	150461.6333	37640.5477	71715.63201	69272.73431	NA	NA	96077.35302	51706.31962	NA	NA	NA	NA	NA	NA	22536.87715	NA	NA	31000.41697	NA	NA	220435.9499	190575.0858	NA	NA	9877.977724	NA	84931.74822
1/sp/O95674/CDS2_HUMAN	NA	171546.8559	233025.1366	95950.32017	NA	NA	60305.41787	NA	NA	169391.2702	NA	143431.264	68794.23258	128374.5772	NA	90147.50859	NA	55492.30079	33689.23387	24491.61009	NA	NA	NA	288857.8147	75281.09539	161368.5605	NA	NA	137588.4652	NA	NA	52498.9155	NA	NA	124864.1677	282913.2068	120610.8357	NA	NA	25180.16297	NA	NA	179337.1323	NA	13034.06975	NA	NA	NA	143431.264
1/sp/O95685/PPR3D_HUMAN	NA	NA	404400.2913	NA	NA	201441.3038	NA	279018.2571	NA	NA	NA	182811.8418	113316.624	NA	165905.2483	NA	502930.6666	NA	124864.1677	NA	NA	NA	NA	NA	241221.6715	NA	NA	85284.73984	NA	NA	NA	NA	NA	145433.4898	NA	NA	NA	NA	NA	NA	172950.5409	NA	190820.2382	110984.6016	NA	NA	NA	NA	262144
1/sp/O95696/BRD1_HUMAN	NA	80684.28027	NA	NA	NA	69754.56428	NA	NA	NA	NA	NA	NA	150562.1908	13587.57144	NA	NA	NA	167059.2105	104997.831	NA	NA	NA	94636.40102	NA	74508.58746	63336.04658	NA	42347.81755	220435.9499	73798.37057	89524.81427	NA	NA	NA	35119.87282	NA	76331.98032	NA	NA	31651.80163	NA	38431.45562	NA	121449.7504	NA	NA	53602.02931	NA	175364.8405
1/sp/O95707/RPP29_HUMAN	NA	NA	NA	24833.50023	NA	NA	NA	NA	NA	NA	NA	NA	NA	NA	NA	NA	NA	NA	NA	NA	NA	NA	NA	NA	NA	NA	NA	NA	NA	NA	NA	NA	NA	NA	NA	NA	NA	NA	NA	NA	NA	NA	NA	NA	NA	NA	NA	NA	NA
1/sp/O95716/RAB3D_HUMAN	684369.0389	324252.1365	236894.1735	375902.7645	628901.5303	256749.1545	1187914.853	757034.7501	472514.8025	286862.528	198322.8385	408506.6391	711251.3696	606437.7346	418540.778	159146.9519	558036.5142	307451.6449	581733.9594	610655.8426	NA	313120.3125	801120.6587	405684.8777	999579.2404	857483.3143	NA	386470.8297	705478.7778	1143450.515	307451.6449	360590.0344	348114.5257	320507.813	147463.6657	322737.1211	655758.659	253990.4923	459593.8604	459593.8604	659037.0281	360590.0344	390700.5745	739781.603	244589.0005	857632.469	588268.5824	NA	507035.0941
1/sp/O95721/SNP29_HUMAN	NA	588076.8265	1091685.276	610655.8426	NA	573725.056	811369.7553	925581.177	619180.2805	313911.8575	506428.826	459593.8604	945029.6051	313911.8575	686131.4966	421675.1488	822696.055	682277.9187	721180.0687	839982.648	513498.309	649447.8491	530503.4044	550353.8606	555650.7189	973597.3428	134756.9355	1123835.93	881743.7995	767602.5614	489178.0011	789182.8067	512710.137	706338.3975	428816.2345	296978.7132	687595.2113	544456.5542	561917.9651	447947.2199	381150.1716	565826.4137	775117.4908	392156.6368	422912.5947	NA	644399.5672	355625.6848	515867.4293
1/sp/O95747/OXSR1_HUMAN	416787.5459	384178.447	496540.9934	602248.7631	35119.69958	290866.9797	492580.5031	234625.4522	378517.375	469250.9044	88104.90693	244589.0005	275176.9303	496006.6715	319083.8007	116936.5415	355625.6848	324981.9353	479110.8634	641015.6259	167059.2105	151145.8606	318736.4505	636587.8075	341212.7176	390047.2759	14868.79384	209995.662	397471.4306	231389.5163	466009.5516	358099.2571	80175.0796	489178.0011	253214.413	44453.2106	503995.9231	100566.0551	711251.3696	255161.7285	324981.9353	405684.8777	539025.083	301543.0563	311743.51	251465.3333	145075.482	313911.8575	531774.5195
1/sp/O95749/GGPPS_HUMAN	NA	NA	NA	NA	NA	305327.9213	NA	NA	NA	NA	NA	NA	NA	NA	NA	NA	92041.69938	181549.0682	NA	NA	NA	NA	NA	24661.96271	NA	33689.23387	NA	NA	169993.3862	NA	NA	97966.44036	NA	269513.871	NA	NA	NA	NA	NA	NA	NA	NA	NA	39238.98219	NA	NA	NA	NA	NA
1/sp/O95757/HS74L_HUMAN	432688.4931	351998.2115	NA	158047.6436	NA	614903.2899	492580.5031	NA	91405.92092	2343120.956	934160.2042	NA	887876.8127	NA	305327.9213	363098.1364	402882.6075	NA	NA	1943196.007	565826.4137	236257.4013	814288.1194	NA	NA	1137289.836	NA	NA	687023.5369	813229.2845	NA	585780.239	NA	165905.2483	554181.8744	NA	NA	NA	573725.056	609594.8968	437826.5751	431798.8873	NA	350729.6809	NA	282913.2068	193235.4148	NA	417090.232
1/sp/O95758/PTBP3_HUMAN	150562.1908	309727.5362	454044.8562	479110.8634	205510.7244	336442.3985	350729.6809	542776.9764	336442.3985	127487.8293	276870.9483	373306.2145	233004.7758	95287.5429	309677.8027	381022.3247	279018.2571	248003.3357	207104.5897	360590.0344	373306.2145	333357.2438	579733.0797	258534.9861	476413.4654	626413.8368	NA	265803.3939	448198.959	343740.7615	535304.4054	202842.4388	157842.4325	485799.0018	271388.4882	150562.1908	285871.7759	181165.485	208545.116	265963.0424	170569.4797	431798.8873	421445.0217	251997.9615	102837.0069	131983.6779	465156.4905	NA	334020.8397
1/sp/O95777/LSM8_HUMAN	606437.7346	512003.276	657868.2853	1739209.144	428816.2345	1246974.04	1545883.319	811369.7553	659037.0281	887876.8127	227693.1798	1171560.478	1139524.095	524288	907077.4795	916694.5475	1034139.944	1026996.618	1171560.478	716198.5141	431798.8873	593003.0604	1137022.297	746612.4289	1002435.498	1291251.714	201441.3038	863597.7745	1300337.892	1038915.203	1493224.858	589854.6628	232970.6514	1155431.259	794672.0072	163621.1817	796522.6901	791708.2192	932019.1032	516987.411	550353.8606	811369.7553	637498.4343	795201.7542	234625.4522	50360.32594	692943.7132	789182.8067	1155119.068
1/sp/O95782/AP2A1_HUMAN	317189.3741	457584.5179	539476.2686	42347.81755	126165.0428	561917.9651	249728.3354	279018.2571	145433.4898	181549.0682	225067.7778	336442.3985	220435.9499	606437.7346	544518.4733	179049.6285	466009.5516	402882.6075	794672.0072	329518.5141	209995.662	250717.2435	371478.0464	958221.7268	292791.8772	419882.4503	NA	527934.7114	202421.4535	437941.7256	466009.5516	593957.4265	NA	345901.0818	496006.6715	194579.4734	466231.8201	170102.8905	233004.7758	285277.1143	169391.2702	169391.2702	442327.5431	434024.5931	336442.3985	204253.3196	302545.1846	271388.4882	402264.2204
1/sp/O95785/WIZ_HUMAN	NA	NA	84465.90957	NA	NA	NA	130166.6196	301124.3816	NA	NA	NA	NA	249728.3354	NA	260333.2391	220435.9499	NA	107949.7218	NA	233004.7758	38698.76753	93975.69113	353169.1988	NA	290866.9797	323565.9263	NA	NA	141456.6034	76862.91123	NA	NA	NA	53974.86091	153725.8225	28924.41178	159103.9513	NA	NA	NA	NA	198668.0018	52498.9155	NA	NA	NA	NA	NA	78562.56491
1/sp/O95786/DDX58_HUMAN	NA	36865.91643	NA	NA	NA	237900.7015	NA	NA	NA	110984.6016	NA	NA	NA	136638.0722	225067.7778	144627.5332	355625.6848	NA	303218.8673	NA	116502.3879	57848.82356	NA	158047.6436	NA	358607.2754	NA	NA	NA	NA	NA	NA	NA	NA	57449.23255	NA	141051.6144	NA	NA	179049.6285	168221.1992	193235.4148	259674.7531	174153.507	63303.60325	95950.32017	73731.83285	153725.8225	153867.3354
1/sp/O95793/STAU1_HUMAN	255471.9599	493628.0036	1243921.297	632190.5744	216905.8671	925581.177	450135.5555	971598.0036	450135.5555	462790.5885	409947.0285	851708.3688	524288	502930.6666	432480.1749	490513.6123	1108363.749	800199.3881	535304.4054	535304.4054	585780.239	262233.3485	704729.2412	632190.5744	949260.6872	706447.3964	NA	659037.0281	800218.6111	420793.7296	343511.7685	428816.2345	313196.7141	985161.0063	619180.2805	112533.8889	438728.5994	446445.8174	602248.7631	788756.0774	964886.6859	569762.0476	846150.3136	512241.2032	440871.8998	386470.8297	416560.3101	249728.3354	726475.4132
1/sp/O95801/TTC4_HUMAN	48644.86836	260953.3218	212752.6543	NA	34877.28214	NA	231395.2943	550353.8606	155871.755	327242.3634	269293.075	88906.4212	794672.0072	147463.6657	285582.8154	248270.6874	375902.7645	NA	408506.6391	431798.8873	244589.0005	165905.2483	316454.1283	182811.8418	350729.6809	474636.5837	NA	91405.92092	326243.1058	297408.0261	260333.2391	231395.2943	271388.4882	389158.9469	NA	NA	295995.6806	NA	NA	241221.6715	NA	NA	254975.6585	185363.8	NA	NA	265289.4703	179049.6285	321751.6206
1/sp/O95810/CAVN2_HUMAN	NA	NA	NA	NA	NA	NA	NA	NA	NA	NA	NA	NA	NA	95287.5429	NA	NA	NA	NA	NA	NA	NA	429552.6081	NA	NA	NA	NA	NA	NA	NA	168221.1992	NA	NA	83386.7845	NA	38967.93874	513498.309	41284.43844	NA	NA	NA	NA	132901.6969	NA	NA	144428.9073	NA	NA	NA	NA
1/sp/O95816/BAG2_HUMAN	305283.2049	884946.8425	145998.1526	706338.3975	150005.2153	654484.7268	NA	NA	299044.3635	1903205.612	337791.2599	236257.4013	2375829.706	284881.0238	472081.1079	659546.7557	721180.0687	456419.2137	1196177.454	2326935.837	645474.2422	410410.9083	998913.3414	602248.7631	606437.7346	1065276.076	NA	280958.9826	355625.6848	1139855.195	971598.0036	434802.286	414846.1683	900271.1111	828418.3586	1041332.956	1734229.804	NA	443938.4063	152362.1573	499456.6707	1514069.5	677423.4711	177812.8424	1299927.741	386470.8297	342930.1299	1163467.919	461002.4741
1/sp/O95817/BAG3_HUMAN	216712.7502	493851.688	266740.6133	284881.0238	235613.2389	558036.5142	411348.0275	479110.8634	303218.8673	751805.5291	396463.6619	146445.0598	309590.1402	373306.2145	648515.8043	591145.8336	757034.7501	370727.6001	329518.5141	469250.9044	1019902.634	589371.4316	580754.3252	156955.9288	452308.8187	548738.1222	NA	368166.7975	463101.6559	623208.5482	479110.8634	331810.4966	530422.4114	288857.8147	851708.3688	767602.5614	561971.961	160842.7426	402882.6075	582440.8473	309590.1402	945029.6051	327061.5162	217328.2215	1308969.454	284881.0238	578246.2403	402882.6075	544339.2109
1/sp/O95819/M4K4_HUMAN	98647.85084	320028.9575	149195.9008	152663.9606	85284.73984	422912.5947	NA	NA	121449.7504	NA	220176.6709	NA	303218.8673	NA	353169.1988	307451.6449	NA	NA	220435.9499	299044.3635	292890.1195	128536.8452	337271.2092	220435.9499	248003.3357	187178.1719	NA	NA	158047.6436	458080.3103	256749.1545	248003.3357	NA	NA	282913.2068	NA	393291.2231	NA	NA	NA	NA	143431.264	239555.4317	145539.6208	NA	NA	237249.9292	NA	202580.8853
1/sp/O95822/DCMC_HUMAN	NA	59933.767	70239.74564	94629.34376	NA	19082.99508	33923.56102	NA	48308.85371	NA	NA	NA	NA	NA	151706.2156	NA	38967.93874	49667.00045	NA	87076.75351	NA	23987.58004	142440.5119	80126.95324	104874.4371	71213.95808	NA	NA	60305.41787	64627.97815	45073.7543	58251.19395	NA	56658.31199	31216.04192	NA	52864.07433	107395.1762	95287.5429	108832.6579	47643.77145	38967.93874	49323.92542	94629.34376	NA	NA	120206.8475	NA	144428.9073
1/sp/O95825/QORL1_HUMAN	NA	85284.73984	NA	NA	NA	NA	NA	NA	78477.96439	NA	NA	NA	NA	NA	NA	NA	69272.73431	NA	NA	NA	NA	NA	NA	NA	NA	75115.81755	NA	NA	NA	NA	NA	NA	NA	111756.5605	NA	NA	49667.00045	NA	NA	51776.14741	NA	NA	80684.28027	NA	NA	NA	NA	NA	NA
1/sp/O95831/AIFM1_HUMAN	1277787.586	1858419.95	3957198.848	1600398.776	528875.5685	2375829.706	1739209.144	3454391.098	1634026.557	1452392.546	979860.5607	2845005.479	912838.4275	2201415.442	4470202.586	1173572.31	1727195.549	2581896.969	1308969.454	2459613.159	1345769.594	1209390.889	2295120.746	2126427.151	2440622.281	2132026.127	762300.3432	2326935.837	2116813.834	1703732.74	1452392.546	2425750.938	364623.528	3502612.601	1100707.721	794672.0072	2048964.813	3901787.701	4223477.691	1826193.807	2672947.369	2263305.655	1695715.799	3194154.521	1163467.919	1290948.484	1607926.489	1019902.634	2946466.528
1/sp/O95833/CLIC3_HUMAN	NA	NA	NA	1422502.739	NA	NA	NA	NA	NA	NA	137588.4652	NA	NA	NA	NA	72214.45367	NA	NA	NA	NA	NA	NA	875653.1502	44762.40713	NA	NA	NA	NA	NA	NA	NA	NA	NA	649963.8706	77935.87749	NA	NA	NA	NA	NA	NA	NA	NA	NA	NA	NA	31871.95732	NA	NA
1/sp/O95834/EMAL2_HUMAN	978212.7183	842044.3452	606217.9493	645474.2422	1012028.679	789182.8067	1703416.738	355625.6848	1851162.354	828418.3586	1371130.778	542776.9764	985161.0063	2279048.19	2488318.792	1474430.184	417090.232	1238360.561	711251.3696	492580.5031	1078055.484	918039.7996	3136114.508	1545883.319	1607406.325	593047.174	282913.2068	2011722.666	1515435.84	1471992.178	822696.055	762300.3432	380110.955	757034.7501	772941.6594	565826.4137	531994.7308	657108.6802	1019902.634	2030742.439	569762.0476	822696.055	664067.0498	1129131.598	881743.7995	778317.8938	1596486.237	641015.6259	1488307.319
1/sp/O95848/NUD14_HUMAN	324981.9353	134756.9355	252015.7819	411348.0275	NA	249728.3354	NA	167059.2105	182811.8418	320507.813	NA	489178.0011	NA	546552.2888	391830.7886	195932.8807	772941.6594	466009.5516	263967.3557	260333.2391	14362.30814	93975.69113	460008.6111	284881.0238	1139524.095	590707.3575	NA	408506.6391	NA	273276.1444	336442.3985	NA	362018.4881	440871.8998	482443.343	60724.87522	NA	NA	299044.3635	412778.6034	353169.1988	269513.871	464017.2028	564584.1553	168221.1992	290866.9797	312068.8094	NA	355625.6848
1/sp/O95861/BPNT1_HUMAN	820445.5877	476434.749	1229394.073	1063213.575	244044.0763	1264381.149	1026996.618	428816.2345	1327241.986	414209.1793	1016363.412	NA	1318074.056	1442360.137	1260621.595	495407.644	645474.2422	1108363.749	496006.6715	1139524.095	985161.0063	371242.5848	1390736.111	1402918.724	1171135.881	1143512.532	286862.528	1503611.058	1622895.443	538741.0265	402882.6075	932019.1032	256971.2271	1034139.944	875653.1502	428816.2345	738041.69	499648.6554	1163467.919	1084242.929	726196.2728	1327241.986	707834.4916	1632840.729	343511.7685	239555.4317	799727.1335	286862.528	1156675.944
1/sp/O95864/FADS2_HUMAN	NA	NA	NA	NA	NA	NA	NA	NA	NA	NA	NA	NA	231395.2943	NA	77935.87749	NA	NA	NA	NA	NA	NA	NA	NA	NA	NA	75111.79189	NA	NA	NA	NA	NA	NA	NA	186653.1072	NA	NA	NA	NA	NA	NA	NA	NA	NA	136638.0722	NA	NA	53974.86091	NA	NA
1/sp/O95865/DDAH2_HUMAN	328571.8103	523705.48	2537922.524	1775753.625	226633.248	900271.1111	1282031.252	535304.4054	1139524.095	290866.9797	162357.8489	1123835.93	1078055.484	1851162.354	1619839.648	936554.0138	1739209.144	1171560.478	1093104.578	447026.2421	577715.6294	1391419.071	787221.5428	1703416.738	835234.8844	689269.7269	659037.0281	2171107.906	1079039.501	834084.3643	1727195.549	1026996.618	1305208.796	2097152	1255647.43	565826.4137	1896905.789	916160.6207	1838375.442	752106.3288	1970322.013	1813065.984	2198557.096	386357.9584	1139524.095	NA	1417925.974	1290948.484	974333.0528
1/sp/O95870/ABHGA_HUMAN	354045.6443	509105.9161	254975.6585	539027.7419	NA	327242.3634	275176.9303	233004.7758	NA	256749.1545	216679.313	373306.2145	489178.0011	201441.3038	290001.673	209580.5189	169391.2702	408506.6391	431798.8873	271388.4882	64633.74652	156955.9288	677565.0809	606437.7346	296478.604	310931.5464	NA	348307.0141	783806.8333	350896.9654	492580.5031	197295.7017	NA	292890.1195	NA	118950.3507	531606.7877	NA	258534.9861	155871.755	107204.0586	236257.4013	300891.1478	1795658.493	NA	NA	184795.7469	223513.1211	754724.5031
1/sp/O95881/TXD12_HUMAN	736970.4795	917049.9921	856929.864	1514069.5	630055.369	757034.7501	1041332.956	1422502.739	627823.7151	1472667.19	910051.0111	636587.8075	1123835.93	822696.055	1224603.423	919187.7208	1012857.652	614903.2899	811369.7553	1246974.04	1204497.526	1072876.465	1105894.405	1212875.469	1354146.732	1477965.671	104997.831	1078055.484	1860710.532	1116946.32	1070608.811	751805.5291	NA	1246974.04	721180.0687	531606.7877	1019927.135	1554628.597	1041332.956	1430736.53	1147450.112	632190.5744	1092236.736	987816.2592	778317.8938	645474.2422	633121.8063	539027.7419	902023.458
1/sp/O95926/SYF2_HUMAN	NA	NA	NA	27746.1504	NA	NA	50360.32594	69754.56428	NA	NA	NA	NA	62000.83394	NA	53231.77305	10734.74276	53974.86091	42347.81755	15716.58333	19215.72781	NA	24833.50023	NA	NA	72214.45367	76383.2873	NA	NA	44205.18857	NA	NA	NA	NA	65536	NA	NA	15181.21881	NA	NA	NA	NA	NA	NA	NA	NA	NA	NA	NA	65991.83893
1/sp/O95954/FTCD_HUMAN	NA	NA	NA	NA	NA	NA	NA	NA	NA	NA	NA	NA	NA	NA	NA	NA	NA	NA	NA	NA	NA	NA	NA	NA	NA	NA	NA	NA	NA	NA	NA	NA	NA	NA	NA	NA	NA	NA	NA	NA	NA	NA	NA	NA	NA	NA	NA	NA	NA
1/sp/O95967/FBLN4_HUMAN	175364.8405	587637.7667	1376160.143	NA	81276.71353	778317.8938	280958.9826	343511.7685	437826.5751	472514.8025	232266.9747	851708.3688	70728.30171	1048576	1484617.677	738612.1175	1622739.511	329518.5141	706338.3975	NA	817013.2783	775599.6919	219110.8412	1890059.21	267896.5077	153305.4002	NA	1327241.986	118950.3507	928603.5276	659037.0281	1299927.741	948300.595	535304.4054	789182.8067	341138.9594	1370985.81	366912.8683	839982.648	199438.9808	696614.0281	834180.464	661594.5798	533152.7796	365623.6837	546552.2888	807430.6434	925581.177	630634.6045
1/sp/O95983/MBD3_HUMAN	NA	NA	NA	4544.796558	NA	NA	95950.32017	NA	NA	77397.53506	NA	NA	NA	NA	NA	48644.86836	NA	NA	132901.6969	NA	NA	NA	NA	NA	72214.45367	82952.62414	NA	NA	161695.2113	NA	225067.7778	NA	NA	NA	NA	NA	211456.2973	NA	NA	NA	233004.7758	NA	NA	114898.4651	NA	NA	NA	NA	NA
1/sp/O95989/NUDT3_HUMAN	38165.99016	45387.26705	166490.2281	211456.2973	NA	79023.8218	181549.0682	50360.32594	31651.80163	93975.69113	NA	75281.09539	167059.2105	223513.1211	93312.8856	44146.14985	137588.4652	69272.73431	156955.9288	150562.1908	54350.28575	NA	78700.41704	70239.74564	103920.3804	91396.17666	NA	158047.6436	152478.1673	54884.85639	99334.0009	58251.19395	61572.56289	171755.8842	76331.98032	NA	163152.7357	36597.99628	129267.493	38431.45562	185363.8	82379.62851	179168.9872	62648.1773	75281.09539	34877.28214	86236.25395	153725.8225	166482.2294
1/sp/O95994/AGR2_HUMAN	5208053.549	324024.1088	956474.9643	NA	7104264.078	115697.6471	828418.3586	3007222.116	4851501.877	195932.8807	9406523.709	90774.5341	2617938.907	1916443.454	516276.3181	192740.9016	746612.4289	1282031.252	61572.56289	88906.4212	33225.42423	8048514.212	385929.6093	1645392.11	369506.7074	1433818.077	1238360.561	472514.8025	5773123.553	525222.3581	906532.9919	1171560.478	1261434.359	16384	71220.25595	1727195.549	1116605.352	242120.5994	253214.413	242899.5009	1108363.749	1255647.43	91672.90366	2262081.833	239555.4317	2011722.666	904101.4779	NA	679701.4583
1/sp/O96000/NDUBA_HUMAN	800924.7115	906728.1118	1982451.521	805765.215	187951.3823	1163467.919	1299927.741	623487.0199	1578365.613	237900.7015	239141.0954	887876.8127	736333.595	627823.7151	813012.1728	265632.4409	1412676.795	1327241.986	1255647.43	1493224.858	220435.9499	636530.994	591201.0507	1503611.058	867225.7875	1178391.505	NA	906532.9919	639055.6056	514907.315	900271.1111	863597.7745	55491.53575	2025715.304	682277.9187	783731.5229	1291314.025	1918180.572	1100707.721	336747.3594	1070608.811	762300.3432	1120126.489	1165465.3	402882.6075	397336.0036	567334.9256	614903.2899	1240082.342
1/sp/O96005/CLPT1_HUMAN	NA	207104.5897	271166.1565	288857.8147	86475.27044	489178.0011	NA	NA	NA	NA	NA	NA	NA	65083.30978	318293.9038	249728.3354	179049.6285	NA	159146.9519	360590.0344	236257.4013	233004.7758	NA	215899.4436	316067.0766	359448.2392	NA	NA	146503.8969	NA	195932.8807	NA	NA	236257.4013	NA	NA	200049.847	136638.0722	NA	NA	NA	NA	281038.5379	NA	220435.9499	NA	NA	NA	292890.1195
1/sp/O96007/MOC2B_HUMAN	102126.6598	67890.15849	130166.6196	25888.07371	NA	71220.25595	54350.28575	109456.6438	NA	174153.507	NA	102126.6598	167059.2105	NA	133229.0943	NA	31433.16666	NA	67378.46774	93975.69113	120610.8357	32995.91946	123719.6258	67847.12205	82503.11467	179011.0068	NA	63303.60325	113497.5994	81238.23291	100024.9235	125732.6666	NA	124864.1677	90147.50859	NA	185363.8	NA	286862.528	104272.558	NA	84110.59962	92041.69938	193253.9833	NA	NA	45702.96046	31651.80163	126034.8308
1/sp/O96008/TOM40_HUMAN	426877.6087	539621.8769	842903.9186	561917.9651	117312.7261	513498.309	641015.6259	706338.3975	309590.1402	307451.6449	165354.3984	440871.8998	881743.7995	164759.257	348621.3363	148502.3321	783731.5229	839982.648	746612.4289	1123835.93	111756.5605	111242.0559	424777.0302	610655.8426	286979.6367	557916.2264	85877.94212	309590.1402	598662.7143	287024.0633	456419.2137	746612.4289	47645.02964	593957.4265	241221.6715	260333.2391	446905.4583	780994.4143	169391.2702	396020.7772	1026996.618	341138.9594	1079324.723	603489.5353	225067.7778	353169.1988	306315.0889	496006.6715	765633.2794
1/sp/O96011/PX11B_HUMAN	190616.2903	97969.77231	200862.5647	NA	NA	267652.2027	108700.5715	NA	139509.1286	29125.59698	NA	41476.31207	106463.5461	100024.9235	209995.662	NA	70728.30171	226633.248	26432.03717	176584.5994	26987.43045	NA	123292.5482	246290.2516	137600.106	156396.6523	NA	158047.6436	197201.8317	52864.07433	36358.37246	197295.7017	NA	145433.4898	29328.18152	242899.5009	165541.0073	120514.3093	104272.558	100850.2171	110217.9749	118128.7006	120887.9116	136461.8854	74244.67831	54728.32189	52136.279	NA	137588.4652
1/sp/O96013/PAK4_HUMAN	140479.4913	59064.35032	306253.6458	NA	NA	156955.9288	419991.324	288857.8147	288857.8147	NA	51063.32989	NA	NA	162490.9676	152663.9606	180295.0172	39238.98219	331810.4966	NA	NA	NA	110217.9749	58251.19395	NA	143431.264	299037.8292	NA	156955.9288	284887.8674	200049.847	88292.29969	NA	NA	137588.4652	NA	218913.2876	185363.8	320479.2086	NA	260333.2391	269513.871	174153.507	111127.3035	129267.493	NA	NA	78837.36353	NA	134756.9355
1/sp/O96014/WNT11_HUMAN	NA	NA	NA	18432.95821	NA	NA	NA	NA	NA	NA	NA	NA	NA	NA	NA	NA	NA	145433.4898	NA	NA	NA	NA	NA	110984.6016	25709.25172	NA	NA	205674.0138	NA	67847.12205	NA	NA	NA	26068.1395	NA	NA	NA	NA	184083.3988	75804.71682	NA	NA	NA	NA	NA	NA	NA	18179.18623	NA
1/sp/O96017/CHK2_HUMAN	NA	NA	NA	NA	NA	NA	NA	NA	NA	NA	NA	NA	NA	NA	NA	NA	NA	NA	NA	NA	NA	NA	NA	NA	NA	NA	NA	NA	NA	NA	NA	NA	NA	NA	NA	NA	NA	NA	NA	NA	NA	NA	NA	NA	NA	NA	NA	NA	NA
1/sp/O96019/ACL6A_HUMAN	92041.69938	437369.125	684530.6214	783731.5229	193540.2996	546552.2888	696614.0281	1070608.811	506428.826	610655.8426	326284.8495	411348.0275	565826.4137	558036.5142	602378.9763	396511.3605	789182.8067	632190.5744	561917.9651	851708.3688	632190.5744	410864.6096	780415.6533	531606.7877	816656.8804	874159.2922	NA	402882.6075	664760.5792	486164.1322	499456.6707	513498.309	401061.2245	817013.2783	558036.5142	343511.7685	649567.0619	533712.7131	320507.813	593758.199	659037.0281	573725.056	536945.065	334582.9698	411348.0275	221969.2032	651774.4041	386470.8297	667706.3133
1/sp/P00167/CYB5_HUMAN	636178.4598	752609.6237	282139.3039	672884.797	495986.1759	1041332.956	736333.595	659037.0281	610655.8426	839982.648	366923.3248	767602.5614	1383604.327	887876.8127	773238.7681	546354.2073	958221.7268	561917.9651	419991.324	598088.7271	381150.1716	402664.7596	873702.2667	408506.6391	875653.1502	953356.7982	593957.4265	1005861.333	1736615.834	1214128.011	419991.324	706338.3975	178903.0853	645474.2422	565826.4137	539027.7419	579715.2514	469844.0467	260333.2391	570585.6964	131072	417090.232	326347.199	2748326.653	236257.4013	311743.51	395618.6297	267652.2027	913149.5569
1/sp/P00325/ADH1B_HUMAN	NA	NA	NA	NA	NA	NA	101421.2194	NA	400099.6941	NA	NA	100720.6519	NA	NA	606437.7346	NA	NA	NA	NA	185363.8	NA	549706.529	NA	NA	767602.5614	NA	NA	NA	NA	6140820.491	NA	NA	NA	NA	NA	NA	NA	NA	NA	NA	NA	NA	NA	NA	267652.2027	NA	279583.1308	187951.3823	472514.8025
1/sp/P00326/ADH1G_HUMAN	NA	NA	NA	NA	NA	NA	1997826.683	214408.1172	13817564.39	NA	NA	72716.74492	NA	3113271.575	378517.375	NA	1703416.738	378517.375	NA	NA	137588.4652	NA	263967.3557	NA	6232906.803	475934.0509	NA	NA	NA	290866.9797	NA	1775753.625	62755.87221	40622.74191	NA	147463.6657	2484667.668	NA	NA	NA	NA	NA	84110.59962	2675981.781	NA	NA	8266405.47	NA	1266072.065
1/sp/P00338/LDHA_HUMAN	54545974.36	47422503.97	83326640.2	24563281.96	19383511.19	46155524.4	22760043.83	35467639.96	25606380.42	28808675.55	41260076.45	29414007.07	52288849.81	35714336.91	36445053.7	14237855.61	56431603.17	61326190.51	41310351.5	48787221.96	31965226.93	32038486.09	23534218.39	25253849.81	24308583.65	54962319.42	13817564.39	17011417.21	22649858.03	27288830.86	52652547.52	23077762.2	10998978.9	92953122.92	33322654.61	35222647.08	40750428.5	37255998.41	70445294.16	23496627.06	59649222.61	67108864	46054191.05	41525416.42	23399915.75	18875349.21	19844856.95	32636884.29	32225458.39
1/sp/P00352/AL1A1_HUMAN	475895.8948	1338504.429	607091.0181	3290784.22	408506.6391	1139524.095	3245479.021	9243450.07	6269852.183	5534417.308	5787293.6	1355130.162	1139524.095	4653871.675	2453950.722	2339175.164	687023.5369	1929773.372	2617938.907	506428.826	817013.2783	3554776.606	9982160.506	2082665.913	5837836.94	1180848.734	1751306.3	4558096.381	7977484.927	4785831.83	912838.4275	2476721.122	3767669.606	294927.3314	3913424.009	3113271.575	2417558.035	257056.5201	668236.8422	2250563.226	881743.7995	2111738.846	446249.5843	3613608.206	4402830.885	373306.2145	4733442.694	2375829.706	1567500.701
1/sp/P00367/DHE3_HUMAN	2871851.348	3414276.493	8461456.678	3995653.366	425287.7874	3832886.907	3995653.366	1355130.162	2186209.155	2171107.906	1416785.07	1139524.095	2141217.621	4495343.721	3551507.251	2672947.369	2528762.297	4194304	3626131.967	2986449.716	NA	2835614.98	2949425.799	6226543.15	2873125.305	2660553.463	520666.4782	6226543.15	3530194.517	1905673.757	2805837.447	3007222.116	NA	4464292.114	1956712.004	2691539.188	7689268.718	8459945.479	2825353.59	3802205.469	3728076.413	2904785.091	7494597.523	4277402.507	2442623.37	2884720.275	1189707.901	3406833.475	4751659.412
1/sp/P00374/DYR_HUMAN	NA	NA	NA	145433.4898	NA	NA	NA	NA	NA	35119.87282	NA	NA	77935.87749	NA	NA	NA	53231.77305	NA	92041.69938	98647.85084	52864.07433	NA	NA	NA	37640.5477	198025.1279	NA	NA	NA	NA	NA	NA	NA	400099.6941	NA	NA	179049.6285	NA	NA	NA	NA	NA	148489.3566	NA	NA	NA	NA	NA	212927.0922
1/sp/P00387/NB5R3_HUMAN	1359071.082	1772840.087	1263682.401	453266.4959	269231.4884	1679965.296	736333.595	517069.9722	912838.4275	313911.8575	457467.7326	875653.1502	1131652.827	1100707.721	1346660.878	689401.5017	2294900.224	1514069.5	1929773.372	741455.2002	223513.1211	601881.0849	876410.5377	2310862.518	550499.9332	585665.9927	124001.6679	2636148.112	903731.6554	1129438.466	1204497.526	1600398.776	345800.0591	1374047.074	1402918.724	1147450.112	1501303.156	345302.8095	1179709.326	348440.8988	520666.4782	1308969.454	1697663.497	1288007.489	971598.0036	502930.6666	646534.446	1246974.04	1081978.97
1/sp/P00390/GSHR_HUMAN	1466487.81	1366497.9	872980.9149	2564062.504	1255647.43	3156731.227	2986449.716	558036.5142	2986449.716	1997826.683	1485456.184	2263305.655	1691650.379	894052.4843	2584936.741	991723.6191	1229806.58	1273175.615	3383300.757	2171107.906	1402918.724	1851746.43	1849525.907	2672947.369	3191029.662	2877518.576	NA	2247671.861	3916235.435	2234717.56	1196177.454	2186209.155	650885.9433	1825676.855	2201415.442	1472667.19	2777952.67	164670.1679	2581896.969	3002738.09	554181.8744	1221311.685	1360835.338	2899594.192	585780.239	1163467.919	2003421.275	1336473.684	4757347.831
1/sp/P00395/COX1_HUMAN	NA	NA	NA	NA	NA	NA	NA	NA	NA	NA	NA	NA	NA	NA	NA	NA	NA	NA	NA	NA	NA	NA	NA	NA	NA	NA	NA	NA	NA	NA	NA	NA	NA	NA	NA	NA	NA	NA	NA	NA	NA	NA	NA	NA	NA	NA	NA	NA	NA
1/sp/P00403/COX2_HUMAN	8192942.944	14808523.74	11823215.31	17011417.21	1679709.42	17011417.21	16431945.89	12626924.91	25429504.23	2392354.908	2263762.301	23562675.04	6401595.105	11459176.23	13121456.29	3769331.718	13533203.03	17248887.74	22446699.58	16661327.3	2201415.442	6235200.358	9554917.209	21089184.9	16152353.2	6395336.855	1851162.354	9437674.605	16546676.07	12410330.34	13254693.74	6014444.233	592141.295	15762576.1	5534417.308	2672947.369	17664719.36	6743338.807	16777216	6110966.87	4987896.159	6183533.275	16851179.36	18982129.7	2343120.956	4953442.244	11805639.43	8330663.652	40072048.94
1/sp/P00439/PH4H_HUMAN	NA	NA	NA	NA	NA	NA	NA	NA	NA	NA	NA	NA	NA	NA	NA	NA	NA	NA	NA	NA	NA	NA	NA	NA	NA	NA	NA	NA	NA	133826.1013	NA	NA	NA	NA	NA	NA	NA	NA	NA	NA	NA	NA	NA	NA	NA	NA	NA	NA	NA
1/sp/P00441/SODC_HUMAN	515655.5384	567299.4103	1077740.631	1679965.296	235082.1426	845825.1893	1482910.4	672884.797	502930.6666	3359930.592	1362195.695	736333.595	1739209.144	951602.8058	1468638.741	1508575.587	1645392.11	550353.8606	619180.2805	3091766.638	1327241.986	1370099.449	1626024.346	581733.9594	2046057.087	2523785.572	400099.6941	623487.0199	947356.776	954867.1039	1556635.788	256749.1545	1143816.753	3268053.113	1085553.953	1299927.741	1963611.347	1164474.249	3245479.021	518440.4525	1482910.4	1813065.984	1786640.085	2374105.545	1318074.056	174153.507	709288.573	1012857.652	1290515.469
1/sp/P00450/CERU_HUMAN	12339914.95	3573918.035	1982401.296	12453086.3	22751795.13	3551507.251	971598.0036	2476721.122	3091766.638	13817564.39	8472844.538	1645392.11	1578365.613	2904785.091	3072785.033	5146648.758	875653.1502	1715264.938	2053993.236	8564870.486	4589800.448	3396430.47	3199723.929	4023445.333	2249312.112	3978346.927	437826.5751	1026996.618	5195114.366	5326298.165	2111738.846	4252854.302	666600.9178	716198.5141	6813666.95	1763487.599	1611386.606	937368.3797	2654483.973	1951128.457	2767208.654	1462494.735	1130193.627	2346724.31	4312221.936	2186209.155	3717547.365	4282435.243	1648182.429
1/sp/P00480/OTC_HUMAN	20311.37096	143431.264	NA	NA	NA	65083.30978	NA	358099.2571	NA	NA	NA	156955.9288	NA	163621.1817	NA	NA	NA	NA	NA	NA	NA	88292.29969	NA	NA	97966.44036	143431.264	NA	NA	95287.5429	373306.2145	NA	NA	95373.91422	NA	NA	NA	290057.2138	60305.41787	NA	NA	NA	NA	NA	199808.2468	NA	40342.14014	NA	NA	148597.7176
1/sp/P00488/F13A_HUMAN	242899.5009	363567.8892	58888.72638	190575.0858	174153.507	249728.3354	65083.30978	31871.95732	114104.8034	2039805.268	36358.37246	36611.26494	38698.76753	108700.5715	244384.4047	749965.0185	56658.31199	84110.59962	363098.1364	150562.1908	132901.6969	442727.9958	24975.79809	134756.9355	565826.4137	60558.2927	NA	280958.9826	92681.90002	1042769.301	313911.8575	233004.7758	46987.84557	120610.8357	482443.343	NA	256569.3756	NA	NA	27364.16094	NA	220435.9499	12590.08149	176152.299	223513.1211	NA	695596.2423	1578365.613	141035.9916
1/sp/P00491/PNPH_HUMAN	658315.4071	622011.0907	497321.3241	1155431.259	365388.5307	672884.797	1703416.738	964886.6859	696614.0281	1318074.056	671488.1823	649963.8706	1264381.149	585780.239	510549.8195	411083.4667	925581.177	863597.7745	925581.177	1727195.549	641015.6259	428344.417	1611986.745	598088.7271	795359.3509	819593.7421	386470.8297	811369.7553	1236459.793	680412.8713	964886.6859	659037.0281	84110.59962	649963.8706	623487.0199	456419.2137	583841.2413	305047.678	1005861.333	1003325.002	945029.6051	573725.056	618955.8771	1651335.575	645474.2422	767602.5614	555491.9233	1163467.919	765917.3083
1/sp/P00492/HPRT_HUMAN	815952.4576	902372.3767	1584083.109	767602.5614	705075.0317	2097152	1005861.333	4495343.721	925581.177	1838375.442	1050376.64	746612.4289	1578365.613	1034139.944	1169085.164	883315.1963	1123835.93	2343120.956	1535205.123	1503611.058	1221311.685	1029171.898	1531707.67	839982.648	1913894.534	2312033.374	845825.1893	1715264.938	2131537.438	761726.1391	1970322.013	817013.2783	495612.8802	1800542.222	851708.3688	440871.8998	1188371.472	710327.8716	1691650.379	1054248.762	1800542.222	1238360.561	2075472.901	1270485.605	1393228.056	691802.1635	927867.0039	828418.3586	1501658.75
1/sp/P00505/AATM_HUMAN	1377349.221	2435768.259	3316677.042	2126427.151	854801.6847	2039805.268	3290784.22	2945334.38	2864794.057	2053993.236	2035495.497	3728076.413	1493224.858	3526975.198	5405429.387	2255903.968	3940644.025	1929773.372	1984026.686	4312221.936	2805837.447	1774772.273	3566459.301	4079610.537	3901481.392	4518782.857	453266.4959	5308967.945	2476721.122	3045884.365	2636148.112	3406833.475	577664.07	4919226.319	1535205.123	1422502.739	3454391.098	6725452.8	4784709.817	6551121.437	3576209.937	3156731.227	1957464.139	3644822.852	1290948.484	1903205.612	2142216.494	1412676.795	2981865.794
1/sp/P00533/EGFR_HUMAN	NA	116180.3769	70525.09993	126607.2065	NA	82379.62851	131983.6779	54728.32189	64187.28862	66450.84847	65991.83893	NA	506428.826	NA	94985.81837	104997.831	97966.44036	233004.7758	154795.0701	NA	NA	NA	87125.48898	175364.8405	122294.5003	114898.4651	160253.9065	43538.37676	301733.9334	95071.12764	117312.7261	40063.47662	NA	31871.95732	32316.87326	119777.7158	123072.6008	NA	NA	NA	NA	52864.07433	71220.25595	19379.91301	NA	NA	100195.4224	34397.11629	208545.116
1/sp/P00558/PGK1_HUMAN	1972107.968	1523638.111	1496131.369	1890059.21	699070.2805	1005861.333	1656836.717	1063213.575	598088.7271	4079610.537	831299.4113	805765.215	527934.7114	906532.9919	1387037.961	1351357.516	778317.8938	687023.5369	789182.8067	1775753.625	778317.8938	1229800.513	1599533.404	606437.7346	1351236.885	1341294.634	318293.9038	1204497.526	924493.4301	1137977.992	1535205.123	223513.1211	453364.4974	1589344.014	800199.3881	531606.7877	864528.0831	1574501.584	1751306.3	1178872.017	2904785.091	863597.7745	1131027.431	1442815.229	1026996.618	1775753.625	880465.7509	863597.7745	996793.2344
1/sp/P00568/KAD1_HUMAN	1065540.912	829958.6881	647064.339	184083.3988	91405.92092	1703416.738	248003.3357	1567463.046	794672.0072	569762.0476	1013466.001	1290948.484	1452392.546	1116073.028	1114142.663	1381024.45	428816.2345	2171107.906	254975.6585	1308969.454	794672.0072	1587885.245	1773028.009	668236.8422	1315718.636	710061.9843	197295.7017	945029.6051	2124352.845	923624.3114	358099.2571	391865.7614	165621.5798	1290948.484	1393228.056	772941.6594	1519568.443	763197.8305	1600398.776	807616.2765	1679965.296	1634026.557	206472.5675	1319625.879	919187.7208	506428.826	609788.7641	502930.6666	1228612.88
1/sp/P00734/THRB_HUMAN	2501200.853	752907.5493	530025.2989	751805.5291	949513.5847	1041332.956	149522.1818	311743.51	370727.6001	1070608.811	759769.3017	313911.8575	641015.6259	303218.8673	696614.0281	329518.5141	368166.7975	417090.232	565826.4137	2343120.956	NA	381150.1716	235307.778	687023.5369	417090.232	685599.8551	NA	368166.7975	460916.6752	721035.9831	517069.9722	1026996.618	NA	360590.0344	794672.0072	389158.9469	675419.5958	405566.3948	524288	186653.1072	906532.9919	334118.4211	473678.8215	529235.2549	985161.0063	726196.2728	755923.3751	964886.6859	277090.9372
1/sp/P00736/C1R_HUMAN	264601.7292	124157.2343	158871.6905	320507.813	98647.85084	218913.2876	NA	47643.77145	NA	88906.4212	151973.7855	NA	115697.6471	58251.19395	166490.2281	164759.257	170569.4797	NA	151609.4336	172950.5409	368166.7975	97966.44036	45938.69343	375902.7645	87076.75351	132281.0533	NA	161368.5605	97361.95327	124954.5099	150562.1908	280958.9826	NA	NA	284881.0238	184083.3988	339977.0835	NA	NA	66450.84847	102126.6598	151609.4336	215899.4436	92681.90002	156955.9288	134756.9355	144260.2649	181549.0682	137588.4652
1/sp/P00738/HPT_HUMAN	71837965.6	29192599.44	12700829.94	15872213.49	57032910.25	24563281.96	3728076.413	28020900.81	11223349.79	34022834.42	29172901.96	11619140.37	21532313.5	6014444.233	22681204.14	14261158.91	12281640.98	10399421.93	15120473.68	45520087.66	13722119.5	5441566.461	26060820.8	28412058	11421352.97	21378374.8	6098402.745	10544592.45	13505115.81	38167966.13	18875349.21	33554432	1886065.827	5022589.721	52652547.52	9569419.633	7262954.272	2905371.163	13722119.5	6321134.191	8046890.665	9635980.21	10392734.75	10345993.15	8446955.383	558036.5142	10224190.53	40741619.68	10142494.94
1/sp/P00739/HPTR_HUMAN	353917.2458	95934.99966	NA	489178.0011	223830.2085	NA	NA	NA	NA	527934.7114	72927.27566	NA	NA	NA	NA	65536	NA	NA	21469.48553	381150.1716	44453.2106	42055.29981	102837.0069	118128.7006	56247.8689	48012.30042	NA	NA	108700.5715	229804.3075	54728.32189	58251.19395	NA	NA	220435.9499	25531.66495	20361.77685	NA	NA	NA	NA	NA	NA	NA	95950.32017	NA	NA	160253.9065	NA
1/sp/P00740/FA9_HUMAN	1599237.353	210964.5162	103368.6542	NA	1432397.028	453266.4959	NA	NA	NA	851708.3688	NA	179049.6285	322737.1211	NA	173416.6854	244415.4015	NA	81810.59085	NA	405684.8777	341138.9594	110001.2367	NA	104272.558	NA	837569.3853	NA	68794.23258	307451.6449	485993.3715	NA	NA	NA	NA	74244.67831	147463.6657	NA	NA	985161.0063	666094.019	NA	320507.813	56266.94444	199868.8244	NA	51418.50344	83529.60527	198668.0018	136638.0722
1/sp/P00742/FA10_HUMAN	595863.1355	62432.08384	14972.21448	53231.77305	244364.5061	141456.6034	NA	NA	NA	370727.6001	NA	63303.60325	121449.7504	NA	NA	52864.07433	NA	28133.47222	NA	241221.6715	NA	NA	52498.9155	11036.53746	43538.37676	80629.69533	NA	NA	69754.56428	167067.3758	NA	3061.451261	NA	NA	NA	NA	NA	NA	163621.1817	75281.09539	48983.22018	NA	19893.36899	49745.36451	NA	NA	NA	NA	NA
1/sp/P00746/CFAD_HUMAN	334118.4211	197295.7017	NA	NA	350729.6809	80684.28027	NA	NA	NA	231395.2943	209857.5616	NA	51776.14741	NA	67866.33339	171755.8842	51776.14741	54350.28575	73222.52988	NA	90774.5341	70728.30171	NA	164759.257	155871.755	NA	NA	95287.5429	NA	244903.4885	225067.7778	156955.9288	NA	NA	105728.1487	NA	55492.30079	NA	41476.31207	NA	NA	66913.05067	33923.56102	178928.497	NA	NA	NA	191900.6403	79573.47594
1/sp/P00747/PLMN_HUMAN	13883126.02	1119383.34	1213218.903	4784709.817	3200781.764	1916443.454	408506.6391	857632.469	912838.4275	569762.0476	1800715.24	887876.8127	2546351.23	218913.2876	1132465.813	591811.9645	672884.797	863597.7745	998913.3414	7826848.017	938501.8088	292307.3536	754217.6929	1611530.43	438878.7718	1727219.614	1282031.252	828418.3586	1344511.019	1922953.025	672884.797	2748094.148	82935.28721	845825.1893	1452392.546	894052.4843	786683.8882	751877.7717	3968053.372	1158271.574	3383300.757	535304.4054	786517.3646	663684.7619	1139524.095	1514069.5	1045470.793	1221311.685	539822.306
1/sp/P00748/FA12_HUMAN	63303.60325	40963.18222	NA	NA	NA	NA	NA	NA	NA	NA	NA	NA	NA	NA	NA	NA	NA	NA	NA	NA	NA	NA	19619.4911	NA	NA	11505.21242	NA	NA	67847.12205	11993.79002	NA	NA	NA	NA	NA	NA	NA	NA	NA	NA	NA	NA	NA	NA	NA	NA	NA	51063.32989	NA
1/sp/P00750/TPA_HUMAN	NA	NA	NA	NA	NA	NA	NA	NA	NA	NA	NA	NA	NA	NA	NA	NA	NA	NA	NA	NA	NA	NA	NA	NA	NA	NA	NA	NA	NA	NA	NA	NA	NA	NA	NA	NA	NA	NA	NA	NA	NA	NA	NA	NA	NA	NA	NA	NA	NA
1/sp/P00751/CFAB_HUMAN	1542489.369	901869.0178	582261.2595	2691539.188	2509472.391	875653.1502	204253.3196	414209.1793	614903.2899	1100707.721	2319010.59	353169.1988	282913.2068	286862.528	826511.2021	1025538.494	400099.6941	539027.7419	402882.6075	1093104.578	1212875.469	713930.6977	1442157.706	839982.648	313568.1358	847411.9244	116502.3879	546552.2888	796436.0185	817147.8541	721180.0687	1204497.526	69354.29192	322737.1211	1788104.969	558036.5142	299366.5083	369789.8829	383801.2807	368972.7015	627823.7151	405684.8777	484930.8708	443361.9909	632190.5744	550353.8606	939633.3133	1290948.484	345583.5987
1/sp/P00813/ADA_HUMAN	24661.96271	68319.0361	28724.61628	NA	NA	95950.32017	NA	NA	36611.26494	37902.35841	33689.23387	NA	38698.76753	26987.43045	88540.84259	18820.27385	NA	65991.83893	99334.0009	37122.33915	22381.20357	NA	92681.90002	NA	67418.93703	34354.02403	NA	NA	NA	91488.40824	70728.30171	NA	NA	NA	NA	NA	NA	NA	NA	36358.37246	50710.60971	NA	45403.95652	NA	38967.93874	NA	68433.02876	37902.35841	49495.46294
1/sp/P00846/ATP6_HUMAN	313762.5035	330347.8062	270487.4057	101421.2194	NA	294927.3314	280958.9826	NA	645474.2422	288857.8147	NA	365623.6837	286862.528	NA	240360.5464	NA	353169.1988	469250.9044	400099.6941	1034139.944	NA	86493.9674	270815.0891	61572.56289	184847.7522	334504.1629	NA	160253.9065	114661.0821	187951.3823	212927.0922	623487.0199	NA	482443.343	269513.871	177812.8424	352739.3889	386261.856	687023.5369	145274.2456	267652.2027	277090.9372	372992.1289	462913.4204	175364.8405	288857.8147	164138.4266	241221.6715	778317.8938
1/sp/P00915/CAH1_HUMAN	555793.518	1909594.186	326155.8311	6956836.577	1435687.633	1916443.454	1851162.354	7508014.47	12281640.98	619180.2805	1264739.166	1246974.04	632190.5744	663620.9931	1301328.085	2115274.961	447026.2421	373306.2145	958221.7268	402882.6075	1970322.013	1158493.699	360915.4412	1472667.19	4578709.214	1455463.919	370727.6001	275176.9303	2311587.397	3277252.191	334118.4211	2945334.38	327847.7314	1299927.741	887876.8127	1229806.58	6469472.249	598953.3249	50360.32594	941014.7937	663620.9931	375902.7645	558157.1682	386116.1099	334118.4211	845825.1893	1999238.822	569762.0476	1218570.636
1/sp/P00918/CAH2_HUMAN	4420265.812	2349866.474	177269.8784	2986449.716	791965.4555	1005861.333	958221.7268	1055869.423	13627333.9	672884.797	905813.2741	869604.5721	524288	389158.9469	997177.8419	719437.3401	197295.7017	546552.2888	307451.6449	3478418.288	502930.6666	406778.2989	1462494.735	437826.5751	5657562.434	1460755.003	NA	244589.0005	348608.2787	504876.9365	303218.8673	4312221.936	135362.0482	971598.0036	834180.464	1567463.046	2294888.904	654265.197	2459613.159	1148925.482	805765.215	437826.5751	238686.1872	1341069.62	212927.0922	1123835.93	751269.5727	165905.2483	1396179.05
1/sp/P00966/ASSY_HUMAN	760626.731	705031.6856	497731.6711	1139524.095	783750.3503	663620.9931	472514.8025	1100707.721	1462494.735	400099.6941	1341121.639	286862.528	123145.1258	805765.215	783298.4015	522337.0337	466009.5516	539027.7419	654484.7268	414209.1793	1472667.19	636725.4452	1364549.106	345901.0818	1686790.282	963044.0965	207104.5897	187951.3823	3486332.98	1060577.353	757034.7501	61147.25013	NA	1147450.112	307451.6449	402882.6075	601466.7955	477739.1732	706338.3975	1165477.973	945029.6051	951602.8058	522728.284	1590718.702	839982.648	1877003.618	560461.831	190575.0858	674343.9833
1/sp/P00973/OAS1_HUMAN	NA	NA	NA	NA	NA	NA	NA	NA	NA	NA	NA	NA	NA	NA	NA	NA	NA	NA	NA	NA	NA	NA	NA	NA	NA	NA	NA	NA	NA	NA	NA	NA	NA	NA	NA	NA	NA	NA	NA	NA	NA	NA	NA	NA	NA	NA	NA	NA	NA
1/sp/P00995/ISK1_HUMAN	NA	NA	3406833.475	1838375.442	NA	NA	373306.2145	NA	NA	NA	NA	602248.7631	NA	1432397.028	156955.9288	NA	NA	NA	NA	NA	NA	462790.5885	NA	NA	3859546.744	827205.6979	2156110.968	NA	246290.2516	493917.0502	NA	NA	368166.7975	NA	NA	NA	NA	262144	140479.4913	NA	NA	NA	479110.8634	NA	NA	NA	NA	NA	NA
1/sp/P01008/ANT3_HUMAN	4885246.741	1144149.963	NA	1147450.112	5163793.937	1903205.612	26987.43045	149522.1818	204253.3196	598088.7271	256749.1545	456419.2137	2326935.837	36358.37246	489045.8281	1118475.633	113316.624	869604.5721	1171560.478	110984.6016	345901.0818	383801.2807	653798.992	277090.9372	712518.9239	1535205.123	329518.5141	411348.0275	1671608.336	1738047.049	845825.1893	338782.5404	NA	200049.847	1336473.684	22851.48023	721180.0687	NA	NA	1668360.928	NA	964886.6859	267652.2027	1187914.853	16158.43663	NA	477781.8947	472514.8025	998913.3414
1/sp/P01009/A1AT_HUMAN	36064719.39	11835737.29	5570481.207	41597687.72	50978311.01	20230098.38	5729588.113	4023445.333	8928584.227	117312.7261	17189314.36	6956836.577	10399421.93	4526611.309	11557087.02	15154348.98	4589800.448	6813666.95	8046890.665	14504527.87	7103014.501	10089464.22	11966312.48	9307743.35	10207700.41	9057268.153	2786456.112	5931641.602	20418250.68	21972915.39	9307743.35	10399421.93	2504105.046	5022589.721	22137669.23	3223060.86	5135248.582	1882811.848	12281640.98	7793874.372	3913424.009	8273119.555	5799198.958	18277300.19	4653871.675	3702324.708	6072698.98	11223349.79	8392609.041
1/sp/P01011/AACT_HUMAN	15247655.11	3104578.491	717839.9261	1308969.454	6015657.712	1800542.222	520666.4782	1545883.319	1825676.855	7665773.814	6714984.521	863597.7745	1656836.717	598088.7271	1664276.579	5240902.7	772941.6594	1041332.956	1034139.944	7560236.841	1970322.013	1609569.184	1506708.846	2279048.19	704237.0958	2371686.253	336442.3985	985161.0063	1519614.786	2714719.747	1364555.837	1903205.612	2379908.407	687023.5369	4194304	531606.7877	616418.0765	889185.6043	1432397.028	1195828.103	1825676.855	800199.3881	976288.8975	598318.6246	1916443.454	2156110.968	1693555.205	2546351.23	1042285.25
1/sp/P01019/ANGT_HUMAN	875397.4101	304660.1816	297842.3716	900271.1111	1034829.326	375902.7645	110217.9749	177812.8424	279018.2571	1005861.333	464533.9494	200049.847	152663.9606	241221.6715	303400.9885	448663.4776	121449.7504	186653.1072	190575.0858	569762.0476	209995.662	227650.9222	257154.2505	422912.5947	369624.7143	344522.9739	NA	231395.2943	567652.4228	318763.9201	111756.5605	265803.3939	113682.5482	184083.3988	373306.2145	248003.3357	200999.0442	93785.22822	193235.4148	286862.528	260333.2391	164759.257	194598.171	352879.8692	411348.0275	348307.0141	184985.3799	269513.871	165430.263
1/sp/P01023/A2MG_HUMAN	3383300.757	1705822.073	1983447.238	30663095.26	7460631.188	4402830.885	1656836.717	3406833.475	5272296.225	6581568.44	5738628.196	2599855.482	1943196.007	3430529.876	2899594.192	2752430.061	1890059.21	1034139.944	1851162.354	11945798.86	4495343.721	5562944.443	3559646.735	2710260.323	3120753.474	3078088.886	542776.9764	1813065.984	6027590.068	4594566.508	2425750.938	6140820.491	609264.667	1462494.735	3995653.366	1984026.686	2284283.783	2560733.292	1383604.327	1661676.085	1679965.296	3526975.198	1302914.028	2119184.811	2654483.973	4718837.303	2415286.664	3913424.009	2419171.414
1/sp/P01024/CO3_HUMAN	3808226.734	1946304.084	1134252.541	13817564.39	6140272.441	2294900.224	696614.0281	1327241.986	2232146.057	6490958.043	5527281	1452392.546	1788104.969	1108363.749	2805587.035	3491917.127	1100707.721	789182.8067	1131652.827	3832886.907	3886392.014	2379200.182	1845509.7	1493224.858	1440618.199	2457900.991	189258.6875	1100707.721	3176137.917	3849044.333	1472667.19	3113271.575	139757.7543	701459.3618	4464292.114	706338.3975	1291444.708	445659.3792	1432397.028	1422275.607	1634026.557	1155431.259	1085327.074	2479637.067	1668360.928	1514069.5	2570608.926	3049201.373	1335404.086
1/sp/P01031/CO5_HUMAN	6752557.008	841087.6825	663636.9351	2053993.236	4060011.936	1318074.056	NA	200049.847	546552.2888	1327241.986	1450802.23	554181.8744	1147450.112	251465.3333	1327241.986	739730.8075	736333.595	531606.7877	632190.5744	4312221.936	828418.3586	613136.6782	822696.055	1155431.259	329518.5141	1595414.487	NA	437826.5751	874084.2511	1382250.099	721180.0687	1813065.984	NA	NA	1600398.776	1019902.634	573725.056	NA	1100707.721	978356.0021	1442360.137	558036.5142	640031.7268	869604.5721	900271.1111	1131652.827	961959.6045	1800542.222	214408.1172
1/sp/P01033/TIMP1_HUMAN	2384476.324	748682.441	717428.3876	277090.9372	589768.2764	2636148.112	1524600.686	251465.3333	318293.9038	422912.5947	2748080.592	659037.0281	191900.6403	118128.7006	731528.4494	806952.9685	731247.3673	869604.5721	863597.7745	721180.0687	1535205.123	254158.0326	646780.8452	887876.8127	312105.4133	580909.3384	NA	767602.5614	492314.1535	1172792.734	805765.215	400099.6941	108581.5484	437826.5751	585780.239	391865.7614	380565.1417	159398.0522	834180.464	554072.5975	800199.3881	659037.0281	840063.3637	1131652.827	632190.5744	1679965.296	681107.3116	1656836.717	922513.1798
1/sp/P01034/CYTC_HUMAN	1704561.699	1324081.04	3242078.578	581733.9594	1307429.831	3007222.116	4194304	1943196.007	794672.0072	246290.2516	1313622.299	645474.2422	900271.1111	2493948.08	3298156.759	499238.7975	805765.215	3245479.021	1005861.333	762300.3432	845825.1893	626860.0643	895706.3983	1943196.007	3533499.775	1453135.198	1048576	1524600.686	3309400.646	2403017.669	1825676.855	1116073.028	NA	1290948.484	1063213.575	938501.8088	831906.0476	1396098.429	378517.375	1100320.958	269513.871	1318074.056	1587987.711	1811463.214	111756.5605	182811.8418	791677.5986	462790.5885	1377349.221
1/sp/P01037/CYTN_HUMAN	NA	NA	NA	NA	NA	NA	NA	NA	NA	NA	NA	NA	NA	NA	29737.58768	NA	NA	NA	NA	NA	NA	NA	NA	NA	269513.871	NA	NA	NA	NA	33225.42423	NA	NA	NA	NA	NA	NA	NA	NA	NA	NA	NA	NA	NA	NA	NA	NA	NA	NA	155871.755
1/sp/P01040/CYTA_HUMAN	741186.4819	378707.8687	455174.774	334118.4211	1030984.054	632190.5744	391865.7614	299044.3635	253214.413	985161.0063	213121.4458	288857.8147	502930.6666	307451.6449	728629.5069	602368.3669	350729.6809	394591.4034	736333.595	443938.4063	496006.6715	469046.2075	1833691.118	447026.2421	290232.2622	346592.6993	3223060.86	573725.056	227784.0858	464087.7688	554181.8744	577715.6294	151609.4336	231395.2943	978356.0021	149522.1818	196158.4585	128374.5772	353169.1988	114300.6927	425854.1844	558036.5142	359759.8963	276787.533	828418.3586	101421.2194	385506.8082	1085553.953	593629.1818
1/sp/P01042/KNG1_HUMAN	3873031.957	1869240.945	1071962.081	8102861.216	9243450.07	3070410.245	NA	971598.0036	NA	5383078.376	1761915.542	726196.2728	2528762.297	1264381.149	2358627.246	2263294.49	875653.1502	NA	1221311.685	1739209.144	1825676.855	402882.6075	1503611.058	2986449.716	1895379.728	1906968.402	167059.2105	1308969.454	4129593.852	3260842.325	1890059.21	3268053.113	431456.072	1282031.252	2986449.716	358099.2571	1707024.741	NA	1204497.526	2263305.655	NA	1131652.827	1600398.776	1958501.406	NA	95950.32017	1183562.709	1412676.795	1575030.788
1/sp/P01116/RASK_HUMAN	320330.6875	376764.2733	229796.9302	NA	93975.69113	NA	NA	NA	NA	NA	241221.6715	NA	NA	5163793.937	286862.528	132901.6969	NA	NA	NA	NA	368166.7975	NA	326982.558	NA	716198.5141	340811.7579	NA	355625.6848	447398.214	384460.1708	NA	NA	NA	231395.2943	142440.5119	NA	156715.0161	NA	NA	386470.8297	NA	218913.2876	143133.5634	51063.32989	NA	NA	NA	NA	322737.1211
1/sp/P01130/LDLR_HUMAN	300084.3726	216458.5755	NA	NA	224380.5175	273276.1444	NA	99334.0009	72214.45367	NA	341922.6482	104997.831	828418.3586	NA	162490.9676	42055.29981	338782.5404	NA	63743.91463	138545.4686	NA	NA	143460.2028	110217.9749	NA	NA	NA	NA	NA	NA	NA	NA	NA	191900.6403	NA	NA	NA	NA	329518.5141	158618.5414	151609.4336	248003.3357	NA	NA	NA	275176.9303	228209.6069	NA	144428.9073
1/sp/P01137/TGFB1_HUMAN	41476.31207	59228.87944	NA	NA	NA	102837.0069	NA	NA	NA	95287.5429	NA	NA	27939.14013	NA	17438.64107	NA	NA	NA	37640.5477	NA	NA	NA	NA	NA	NA	NA	NA	NA	NA	26432.03717	NA	NA	NA	NA	NA	NA	23987.58004	NA	39511.9109	NA	NA	NA	NA	NA	NA	NA	11268.43857	12765.83247	NA
1/sp/P01138/NGF_HUMAN	NA	NA	NA	585780.239	NA	NA	NA	NA	NA	NA	NA	NA	NA	NA	NA	NA	NA	NA	NA	NA	NA	303218.8673	NA	NA	NA	NA	4495343.721	NA	NA	677565.0809	NA	NA	NA	NA	NA	NA	NA	762300.3432	NA	NA	NA	NA	NA	NA	NA	NA	164759.257	NA	NA
1/sp/P01266/THYG_HUMAN	NA	1115218.997	NA	299044.3635	NA	202842.4388	254975.6585	97289.73672	91405.92092	139509.1286	180295.0172	191900.6403	131983.6779	NA	1116769.995	1157206.171	NA	193235.4148	208545.116	168221.1992	90774.5341	269513.871	2827914.571	NA	1053480.042	2945334.38	348307.0141	NA	2216727.498	1978281.659	190575.0858	NA	27175.14288	NA	207104.5897	126607.2065	NA	108700.5715	284881.0238	3156731.227	124864.1677	209995.662	NA	234625.4522	NA	88292.29969	1210439.693	NA	1358363.232
1/sp/P01275/GLUC_HUMAN	NA	NA	NA	NA	NA	NA	NA	NA	NA	NA	NA	NA	NA	NA	NA	NA	NA	NA	NA	NA	NA	NA	NA	NA	422912.5947	107204.0586	NA	NA	NA	NA	NA	NA	NA	NA	NA	NA	NA	NA	NA	NA	NA	NA	NA	NA	NA	NA	327242.3634	NA	NA
1/sp/P01303/NPY_HUMAN	NA	NA	NA	NA	NA	NA	NA	NA	NA	NA	NA	NA	NA	NA	NA	NA	NA	NA	NA	NA	NA	NA	NA	NA	NA	NA	NA	NA	NA	NA	NA	NA	NA	NA	NA	NA	NA	NA	NA	NA	NA	NA	NA	NA	NA	NA	NA	NA	NA
1/sp/P01344/IGF2_HUMAN	NA	NA	NA	NA	NA	NA	NA	NA	NA	NA	NA	NA	NA	NA	NA	NA	NA	NA	NA	NA	NA	NA	NA	NA	NA	NA	NA	NA	NA	NA	NA	NA	NA	NA	NA	NA	NA	NA	NA	NA	NA	NA	NA	NA	NA	NA	NA	NA	NA
1/sp/P01584/IL1B_HUMAN	NA	NA	NA	NA	NA	NA	NA	NA	NA	NA	NA	NA	NA	NA	NA	NA	NA	NA	NA	NA	NA	NA	NA	NA	NA	NA	NA	NA	NA	NA	NA	NA	NA	NA	NA	NA	NA	NA	NA	NA	NA	NA	NA	NA	NA	NA	NA	NA	NA
1/sp/P01591/IGJ_HUMAN	2175580.891	1354062.31	1225559.132	10916446.7	6318345.557	4495343.721	9770493.481	1715264.938	29210829.68	1482910.4	4241220.711	857632.469	1238360.561	26509387.48	4363343.081	2211677.424	706338.3975	1005861.333	6446121.72	4464292.114	1715264.938	4537489.784	14010799.81	1611530.43	13312878.52	4701302.418	1412676.795	1212875.469	2943425.913	4830240.291	3049201.373	7772784.029	1105894.405	1503611.058	4282435.243	1556635.788	3604199.167	1002791.741	762300.3432	817188.0483	1788104.969	1703416.738	742625.0602	8065376.558	1147450.112	1634026.557	11858122.6	4653871.675	4713286.959
1/sp/P01599/KV117_HUMAN	NA	NA	NA	NA	NA	NA	NA	NA	NA	NA	NA	NA	NA	NA	NA	NA	NA	NA	NA	NA	NA	NA	NA	NA	NA	NA	NA	NA	NA	NA	NA	NA	NA	NA	NA	NA	NA	NA	NA	NA	NA	NA	NA	NA	NA	2691539.188	NA	NA	NA
1/sp/P01601/KVD16_HUMAN	1600398.776	NA	NA	NA	155871.755	NA	NA	NA	NA	NA	143431.264	NA	NA	NA	NA	NA	NA	NA	NA	NA	NA	NA	NA	NA	NA	NA	NA	NA	NA	NA	NA	124001.6679	NA	NA	NA	NA	NA	NA	NA	NA	NA	NA	NA	195932.8807	NA	NA	200049.847	NA	NA
1/sp/P01602/KV105_HUMAN	NA	NA	NA	NA	NA	NA	NA	NA	NA	NA	NA	NA	NA	NA	NA	NA	NA	NA	NA	NA	NA	NA	NA	NA	NA	NA	NA	NA	NA	NA	NA	NA	NA	NA	NA	NA	NA	NA	NA	NA	NA	NA	NA	NA	NA	NA	NA	NA	NA
1/sp/P01619/KV320_HUMAN	2200198.852	1762725.231	499564.6591	14504527.87	1228677.81	672884.797	772941.6594	978356.0021	2672947.369	3626131.967	3576295.847	881743.7995	731247.3673	2375829.706	1139524.095	1560498.827	358099.2571	527934.7114	1212875.469	2672947.369	1048576	828497.9631	1323623.224	598088.7271	1026422.281	972948.7765	NA	386470.8297	1437790.988	1672125.513	411348.0275	2082665.913	494958.6913	262144	1514069.5	527934.7114	1008278.646	307973.0333	800199.3881	554293.6866	783731.5229	706338.3975	413349.4621	963164.1736	964886.6859	2825353.59	1380686.906	2171107.906	2637973.706
1/sp/P01700/LV147_HUMAN	2816027.956	1546573.744	1956712.004	2375829.706	2159812.467	2729111.675	NA	208545.116	682277.9187	2097152	3671107.414	NA	1838375.442	1290948.484	1319591.557	889605.0345	NA	1929773.372	2617938.907	6861059.752	NA	NA	1446935.466	2216727.498	1171560.478	935568.6295	NA	767602.5614	NA	1252564.056	1556635.788	2039805.268	NA	NA	1668360.928	606437.7346	1359604.446	190575.0858	NA	1238360.561	383801.2807	482443.343	1381024.45	720938.1678	NA	453266.4959	998536.1	2425750.938	1185792.029
1/sp/P01701/LV151_HUMAN	2582889.416	1767274.186	1155431.259	10691789.47	4895311.482	2025715.304	985161.0063	NA	2247671.861	4342215.811	5890668.76	NA	1545883.319	NA	4686241.912	3460323.062	NA	992013.343	3156731.227	3028139	479110.8634	3154440.359	3245479.021	1422502.739	2068279.889	1562080.637	NA	NA	NA	1416653.482	1299927.741	2691539.188	NA	NA	2442623.37	NA	1402918.724	NA	NA	1221311.685	NA	NA	517069.9722	1085553.953	828418.3586	1221311.685	3780118.42	3551507.251	9053222.619
1/sp/P01703/LV140_HUMAN	8557853.82	5420520.647	6056278	25606380.42	10357622.04	NA	NA	6401595.105	NA	19676905.28	33049807.4	NA	NA	8928584.227	7665773.814	10883132.92	2156110.968	3832886.907	14010450.4	28215801.58	7404649.416	7427343.998	15331547.63	6581568.44	6255417.943	7212090.643	NA	NA	5227596.731	7716295.933	4372418.311	NA	10471755.63	NA	8215972.944	1739209.144	8638051.426	2326935.837	NA	9053222.619	NA	NA	3200797.553	5972899.432	NA	NA	11410760.85	NA	16661327.3
1/sp/P01704/LV214_HUMAN	216995.7755	284881.0238	NA	NA	NA	663620.9931	NA	NA	NA	NA	168221.1992	NA	288857.8147	53231.77305	59475.17536	542776.9764	NA	NA	NA	NA	NA	NA	143431.264	NA	277090.9372	116502.3879	NA	NA	NA	265803.3939	NA	144428.9073	136927.4851	91405.92092	NA	NA	163683.2087	NA	NA	41189.81426	NA	NA	NA	162503.0859	NA	NA	NA	80126.95324	1255647.43
1/sp/P01705/LV223_HUMAN	NA	NA	NA	NA	NA	NA	NA	NA	NA	NA	NA	NA	NA	NA	NA	NA	NA	NA	NA	NA	NA	NA	NA	NA	NA	NA	NA	NA	NA	NA	NA	NA	NA	NA	NA	NA	NA	NA	NA	NA	NA	NA	NA	NA	NA	NA	NA	NA	NA
1/sp/P01714/LV319_HUMAN	627823.7151	162511.7255	NA	4464292.114	NA	NA	NA	NA	NA	731247.3673	1131551.831	28526.20086	NA	NA	139509.1286	NA	NA	NA	NA	894052.4843	NA	NA	NA	NA	NA	251465.3333	NA	NA	215899.4436	NA	NA	NA	NA	NA	NA	NA	NA	NA	NA	NA	NA	NA	NA	67194.1554	NA	NA	110217.9749	428816.2345	NA
1/sp/P01718/LV327_HUMAN	104272.558	145433.4898	NA	305327.9213	NA	NA	NA	NA	NA	168221.1992	NA	NA	NA	NA	NA	NA	NA	NA	NA	NA	NA	NA	NA	NA	NA	NA	NA	NA	1622739.511	NA	NA	NA	NA	NA	NA	NA	NA	NA	NA	NA	NA	NA	NA	NA	NA	NA	NA	NA	NA
1/sp/P01721/LV657_HUMAN	154795.0701	195932.8807	77935.87749	443938.4063	NA	NA	NA	NA	NA	NA	202883.3645	NA	NA	NA	NA	NA	NA	NA	NA	152663.9606	NA	NA	40905.29543	NA	NA	80126.95324	NA	NA	NA	NA	NA	NA	NA	NA	NA	NA	NA	NA	NA	NA	NA	NA	NA	NA	NA	NA	NA	NA	NA
1/sp/P01742/HV169_HUMAN	NA	NA	NA	NA	NA	NA	NA	NA	NA	NA	NA	NA	NA	NA	NA	NA	NA	NA	NA	NA	NA	NA	NA	NA	NA	NA	NA	NA	NA	NA	NA	NA	NA	NA	NA	NA	NA	NA	NA	NA	NA	NA	NA	NA	NA	NA	NA	NA	NA
1/sp/P01743/HV146_HUMAN	9372483.825	NA	3986881.005	NA	NA	NA	NA	3502612.601	NA	14404337.78	NA	NA	6956836.577	NA	NA	NA	NA	NA	6446121.72	7991306.731	NA	3189183.223	6130479.41	NA	3819941.442	6722787.361	NA	NA	6401595.105	3502612.601	NA	NA	2564062.504	2141217.621	7508014.47	NA	3245479.021	1984026.686	NA	NA	3134926.091	NA	3576209.937	5383078.376	NA	2904785.091	3347693.34	8159221.073	NA
1/sp/P01762/HV311_HUMAN	3278843.367	1662962.244	NA	NA	NA	1589344.014	721180.0687	NA	1034139.944	33787821.53	1727195.549	NA	1273175.615	NA	NA	NA	NA	1123835.93	1645392.11	2459613.159	NA	NA	697114.4796	NA	NA	721180.0687	NA	NA	3091766.638	NA	NA	NA	273276.1444	NA	NA	NA	1204497.526	NA	906532.9919	NA	535304.4054	NA	NA	1112539.024	577715.6294	294927.3314	NA	1800542.222	875653.1502
1/sp/P01763/HV348_HUMAN	131072	NA	NA	NA	NA	NA	NA	NA	NA	NA	214408.1172	NA	NA	NA	NA	NA	NA	NA	NA	NA	NA	NA	NA	NA	NA	NA	NA	NA	NA	174153.507	NA	NA	NA	NA	NA	NA	NA	NA	NA	NA	NA	NA	NA	NA	NA	NA	NA	NA	NA
1/sp/P01766/HV313_HUMAN	137168.5857	233004.7758	NA	NA	NA	174153.507	NA	NA	55492.30079	NA	351955.0484	NA	NA	NA	162490.9676	NA	NA	NA	NA	NA	NA	NA	155871.755	NA	NA	NA	NA	NA	NA	62866.33332	NA	118950.3507	NA	NA	NA	NA	NA	NA	NA	NA	NA	NA	NA	NA	NA	NA	NA	NA	NA
1/sp/P01817/HV205_HUMAN	NA	NA	NA	NA	NA	NA	NA	NA	NA	NA	2263305.655	NA	NA	NA	NA	NA	NA	NA	NA	NA	NA	NA	NA	NA	NA	NA	NA	NA	NA	NA	NA	NA	NA	NA	NA	NA	NA	NA	NA	NA	NA	NA	NA	NA	NA	NA	NA	NA	NA
1/sp/P01824/HV439_HUMAN	6745175.318	3144519.233	1034139.944	701459.3618	1832909.154	1187914.853	527934.7114	513498.309	1212875.469	4252854.302	1325530.585	NA	1147450.112	1788104.969	945327.7794	1317881.019	721180.0687	687023.5369	1462494.735	2425750.938	479110.8634	734319.3704	951673.7744	857632.469	1247446.754	1453114.3	NA	299044.3635	1691650.379	1060844.64	542776.9764	1877003.618	216211.5481	NA	1788104.969	NA	614903.2899	169651.7675	316095.2872	380968.8267	577715.6294	550353.8606	485799.0018	NA	581733.9594	437826.5751	831495.7668	1739209.144	860752.2165
1/sp/P01833/PIGR_HUMAN	1361723.797	1348395.104	100491.3858	NA	920713.8346	7665773.814	4686241.912	1634026.557	3091766.638	649963.8706	281201.9952	NA	NA	NA	2276369.843	589854.6628	NA	NA	1019902.634	6861059.752	5383078.376	969404.9328	17204652.62	NA	3487826.942	4457820.553	258534.9861	383801.2807	1838863.375	4933327.585	482443.343	1668360.928	151609.4336	3601084.444	520666.4782	1155431.259	2147245.151	857628.2384	1567463.046	7936106.744	NA	2326935.837	176584.5994	71280428.59	894052.4843	499456.6707	2805622.681	218913.2876	1244492.925
1/sp/P01834/IGKC_HUMAN	42135315.33	5131033.634	2302881.371	12453086.3	10036727.81	4817990.105	4464292.114	2767208.654	5272296.225	19676905.28	18875256.1	3313673.435	3780118.42	19813768.98	3270772.47	20137146.59	1452392.546	3702324.708	31744426.98	12539704.37	3200797.553	20008714.76	13933018.33	12281640.98	10141584.74	3531381.021	539027.7419	1345769.594	27557009.82	14721746.24	10691789.47	9770493.481	13072212.45	1212875.469	5611674.895	9975792.319	2019300.951	2333486.164	3601084.444	9469393.405	2786456.112	2359418.651	4862540.842	4974251.877	3430529.876	11068834.62	5367106.57	8564870.486	4572806.061
1/sp/P01859/IGHG2_HUMAN	4300885.959	685580.229	265206.8384	1545883.319	4158639.004	546552.2888	394591.4034	194579.4734	985161.0063	672884.797	1852855.231	978356.0021	531606.7877	1393228.056	1182804.144	1681488.064	691802.1635	520666.4782	320507.813	NA	322737.1211	531606.7877	885898.6959	992013.343	171399.3941	883630.5195	NA	NA	531606.7877	526224.1638	1442360.137	475801.4029	110217.9749	294927.3314	244589.0005	81810.59085	371036.0836	200049.847	687023.5369	258783.1028	70728.30171	195932.8807	142348.9005	1595514.831	249728.3354	273276.1444	402394.2029	1147450.112	473063.3454
1/sp/P01860/IGHG3_HUMAN	NA	NA	1124267.918	NA	2581896.969	NA	NA	1890059.21	NA	NA	8840531.624	NA	1462494.735	NA	2564062.504	NA	1147450.112	767602.5614	NA	NA	NA	NA	NA	NA	1608775	2205167.896	NA	NA	2350697.239	NA	1171560.478	NA	NA	731247.3673	2392354.908	NA	1984026.686	NA	NA	1779698.886	1402918.724	1163467.919	1078055.484	NA	NA	NA	NA	NA	632190.5744
1/sp/P01861/IGHG4_HUMAN	5739427.101	6759846.23	988984.1605	20798843.86	2628309.7	1462494.735	2025715.304	5611674.895	6536106.226	15120473.68	7103697.045	767602.5614	3359930.592	8215972.944	2349716.844	2884117.374	863597.7745	1212875.469	7252263.935	15982613.46	3502612.601	1711705.025	5187865.158	1800542.222	4590188.774	4263653.985	NA	1611530.43	4397606.009	10678647.89	1327241.986	1147450.112	NA	800199.3881	2845005.479	489178.0011	1144153.498	1447445.881	4312221.936	8805661.77	606437.7346	2767208.654	1079713.365	14181739.22	6673443.712	5729588.113	4980952.667	2111738.846	18216263.33
1/sp/P01871/IGHM_HUMAN	3516025.539	2461397.583	383801.2807	11145824.45	6587802.721	6014444.233	1290948.484	3070410.245	3702324.708	4023445.333	4418854.591	1825676.855	5496188.295	9372483.825	4138532.756	3489181.962	NA	2528762.297	3702324.708	4433454.996	3178688.029	2392321.926	2897635.731	1472667.19	2743263.672	5636611.461	NA	NA	9689810.426	7096513.174	6908782.196	13346887.42	276769.721	561917.9651	6401595.105	1611530.43	2541796.794	402080.9887	1290948.484	1183773.468	2825353.59	1916443.454	1108741.521	2617705.264	2748094.148	1139524.095	4094941.69	4252854.302	3451715.524
1/sp/P01876/IGHA1_HUMAN	7287278.005	7174457.468	13270299.03	53758889.47	15083456.94	12539704.37	13072212.45	8446955.383	27635128.78	25429504.23	26099205.37	4987896.159	9307743.35	32411444.87	11011247.73	7670926.408	2805837.447	6056278	12892243.44	24225112	4885246.741	2015638.416	29955010.73	6908782.196	12849241.19	11330704.33	531606.7877	3134926.091	7740612.651	13372664.75	3478418.288	6140820.491	1701204.999	6357376.058	12112556	2884720.275	9070844.407	2298839.99	6536106.226	5304709.604	4526611.309	5729588.113	4499084.31	22527781.27	6627346.869	14504527.87	21180947.08	12028888.47	10668315.91
1/sp/P01877/IGHA2_HUMAN	NA	NA	NA	NA	NA	NA	NA	NA	NA	NA	NA	NA	NA	NA	73731.83285	NA	NA	NA	NA	NA	NA	NA	119777.7158	NA	682277.9187	97966.44036	NA	NA	NA	NA	NA	NA	NA	NA	NA	NA	NA	NA	NA	65083.30978	NA	NA	NA	NA	NA	NA	159146.9519	NA	111756.5605
1/sp/P01891/1A68_HUMAN	NA	NA	NA	NA	NA	NA	NA	NA	NA	NA	NA	NA	NA	NA	NA	NA	NA	NA	NA	NA	NA	NA	NA	NA	NA	NA	NA	NA	NA	NA	NA	NA	NA	NA	NA	NA	NA	NA	NA	NA	NA	NA	NA	NA	NA	NA	NA	NA	NA
1/sp/P01892/1A02_HUMAN	NA	479110.8634	786835.0492	NA	131072	NA	341138.9594	440871.8998	627823.7151	2904785.091	NA	NA	757034.7501	237900.7015	NA	1452392.546	606437.7346	NA	NA	NA	NA	1058489.731	1321094.87	NA	NA	581733.9594	NA	NA	NA	NA	NA	NA	382861.6889	731247.3673	558036.5142	NA	845906.4665	1958139.926	NA	762300.3432	3886392.014	NA	NA	83961.41507	NA	411348.0275	961835.5895	1503611.058	NA
1/sp/P01903/DRA_HUMAN	961942.1362	2190966.758	518943.0142	589854.6628	711394.8723	1703416.738	127487.8293	212927.0922	5163793.937	9975792.319	451648.4027	456419.2137	978356.0021	2156110.968	2255488.758	2868733.864	1970322.013	496006.6715	1482910.4	789182.8067	2786456.112	842425.4428	3843918.82	1364555.837	1324425.03	3529809.481	NA	649963.8706	293733.1233	1106374.519	1452392.546	1147450.112	689445.9734	1970322.013	2375829.706	1255647.43	4401545.01	729582.8603	762300.3432	381393.4842	273276.1444	682277.9187	1106383.084	1230194.606	3268053.113	682277.9187	2952447.196	3245479.021	1112667.103
1/sp/P01909/DQA1_HUMAN	NA	72214.45367	NA	NA	NA	38431.45562	NA	NA	69272.73431	NA	NA	NA	218913.2876	46987.84557	NA	253376.056	NA	NA	NA	NA	NA	NA	90750.00736	21321.18496	NA	NA	NA	NA	NA	84875.02877	NA	NA	NA	NA	NA	NA	301124.3816	NA	NA	NA	NA	NA	27939.14013	85877.94212	NA	NA	62000.83394	13034.06975	NA
1/sp/P01911/2B1F_HUMAN	NA	NA	138014.2211	218913.2876	172950.5409	NA	NA	NA	NA	851708.3688	73731.83285	NA	NA	NA	1080686.499	NA	NA	194579.4734	NA	NA	NA	NA	NA	NA	NA	1864038.206	NA	NA	NA	NA	NA	NA	NA	NA	NA	NA	NA	NA	408506.6391	NA	NA	NA	NA	NA	NA	NA	NA	NA	783731.5229
1/sp/P01912/2B13_HUMAN	NA	NA	NA	NA	NA	NA	NA	NA	NA	NA	NA	NA	NA	NA	NA	NA	NA	NA	NA	NA	NA	NA	524288	NA	267652.2027	NA	NA	114104.8034	NA	98255.01369	NA	NA	NA	NA	NA	NA	NA	NA	NA	NA	NA	NA	NA	NA	NA	NA	NA	NA	NA
1/sp/P01920/DQB1_HUMAN	NA	402430.8341	NA	NA	NA	682277.9187	322737.1211	162490.9676	577715.6294	450135.5555	NA	152663.9606	520666.4782	475801.4029	NA	2082665.913	NA	149522.1818	581733.9594	160253.9065	589854.6628	NA	800199.3881	466009.5516	334118.4211	87682.42023	NA	111756.5605	94629.34376	348307.0141	249728.3354	313911.8575	83531.61188	NA	NA	143431.264	1136044.478	NA	NA	122294.5003	NA	NA	255651.4648	335675.9267	NA	137588.4652	1126670.389	1229806.58	887876.8127
[truncated: 7,291 more rows]
[truncated: 239 more columns]
